# Supplementary material for: Ethyl 4-anilino-2,6-bis­(4-fluoro­phen­yl)-1-phenyl-1,2,5,6-tetra­hydro­pyridine-3-carboxyl­ate
Source: Acta Crystallogr Sect E Struct Rep Online. 2013 Jan 26;69(Pt 2):o299–300. doi: 10.1107/S1600536813002158 (PMC3569819; doi:10.1107/S1600536813002158)
Supplement: Supplementary file 1 [file e-69-0o299-sup1.cif]

##############################################################################
#                                                                            #
# This CIF contains the data in a paper accepted for publication in          #
# Acta Crystallographica Section E. It conforms to the requirements of       #
# Notes for Authors for Acta Crystallographica Section E, and has been       #
# peer reviewed under the auspices of the IUCr Commission on Journals.       #
#                                                                            #
# Full details of the Crystallographic Information File format               #
# are given in the paper "The Crystallographic Information File (CIF):       #
# a New Standard Archive File for Crystallography" by S. R. Hall, F. H.      #
# Allen and I. D. Brown [Acta Cryst. (1991), A47, 655-685].                  #
#                                                                            #
# The current version of the core CIF dictionary is obtainable from          #
# ftp://ftp.iucr.org/pub/cif_core.dic.                                       #
#                                                                            #
# Software is freely available for graphical display of the structure(s)     #
# in this CIF. For information consult the CIF software page                 #
# http://www.iucr.org/resources/cif/software.                                #
#                                                                            #
# This file may be used for bona fide research purposes within the           #
# scientific community so long as proper attribution is given to the journal # 
# article from which it was obtained.                                        #
#                                                                            #
##############################################################################
data_I
_audit_creation_method     SHELXL-97
_chemical_name_systematic
;\
Ethyl 4-anilino-2,6-bis(4-fluorophenyl)-1-phenyl-1,2,5,6-\
tetrahydropyridine-3-carboxylate
;
_chemical_name_common     ?
_chemical_formula_moiety     'C32 H28 F2 N2 O2'
_chemical_formula_sum     'C32 H28 F2 N2 O2'
_chemical_formula_iupac     'C32 H28 F2 N2 O2'
_chemical_formula_weight     510.56
_chemical_melting_point     ?
_symmetry_cell_setting     triclinic
_symmetry_space_group_name_H-M     'P -1'
_symmetry_space_group_name_Hall     '-P 1'
loop_
    _symmetry_equiv_pos_as_xyz
    'x, y, z'
    '-x, -y, -z'
_cell_length_a     10.0432(4)
_cell_length_b     10.4646(4)
_cell_length_c     13.9932(6)
_cell_angle_alpha     105.422(4)
_cell_angle_beta     105.982(4)
_cell_angle_gamma     96.407(4)
_cell_volume     1335.53(9)
_cell_formula_units_Z     2
_cell_measurement_reflns_used     6806
_cell_measurement_theta_min     3.5087
_cell_measurement_theta_max     29.0816
_cell_measurement_temperature     293(2)
_exptl_crystal_description     'Block'
_exptl_crystal_colour     white
_exptl_crystal_size_max     0.30
_exptl_crystal_size_mid     0.20
_exptl_crystal_size_min     0.20
_exptl_crystal_density_diffrn     1.270
_exptl_crystal_density_meas     ?
_exptl_crystal_density_method     'not measured'
_exptl_crystal_F_000     536
_exptl_absorpt_coefficient_mu     0.089
_exptl_absorpt_correction_type     multi-scan
_exptl_absorpt_process_details
                               '(<i>CrysAlis PRO</i>; Oxford Diffraction, 2010)'
_exptl_absorpt_correction_T_min     0.84612
_exptl_absorpt_correction_T_max     1.00000
_exptl_special_details
;
<i>CrysAlis PRO</i>, Oxford Diffraction Ltd., Version 1.171.34.40 (release
27--08-2010 CrysAlis171. NET) (compiled Aug 27 2010,11:50:40) Empirical
absorption correction using spherical harmonics, implemented in SCALE3 ABSPACK
scaling algorithm.
;
_diffrn_ambient_temperature     293(2)
_diffrn_radiation_type     MoK\a
_diffrn_radiation_wavelength     0.71073
_diffrn_radiation_source     'fine-focus sealed tube'
_diffrn_radiation_monochromator     graphite
_diffrn_measurement_device_type     'Oxford Diffraction Xcalibur Sapphire3'
_diffrn_measurement_method     'omega scans'
_diffrn_detector_area_resol_mean     16.1049
_diffrn_reflns_number     19971
_diffrn_reflns_av_R_equivalents     0.0412
_diffrn_reflns_av_sigmaI/netI     0.0454
_diffrn_reflns_theta_min     3.52
_diffrn_reflns_theta_max     26.50
_diffrn_reflns_theta_full     26.50
_diffrn_measured_fraction_theta_max     0.997
_diffrn_measured_fraction_theta_full     0.997
_diffrn_reflns_limit_h_min     -12
_diffrn_reflns_limit_h_max     12
_diffrn_reflns_limit_k_min     -13
_diffrn_reflns_limit_k_max     13
_diffrn_reflns_limit_l_min     -17
_diffrn_reflns_limit_l_max     17
_diffrn_standards_number     0
_diffrn_standards_interval_count     0
_diffrn_standards_interval_time     0
_diffrn_standards_decay_%     0
_refine_special_details
;
Refinement of <i>F</i>^2^ against ALL reflections. The weighted <i>R</i>-factor
<i>wR</i> and goodness of fit <i>S</i> are based on <i>F</i>^2^, conventional
<i>R</i>-factors <i>R</i> are based on <i>F</i>, with <i>F</i> set to zero for
negative <i>F</i>^2^. The threshold expression of <i>F</i>^2^ >
\s(<i>F</i>^2^) is used only for calculating <i>R</i>-factors(gt) <i>etc</i>.
and is not relevant to the choice of reflections for refinement.
<i>R</i>-factors based on <i>F</i>^2^ are statistically about twice as large
as those based on <i>F</i>, and <i>R</i>- factors based on ALL data will be
even larger.
;
_reflns_number_total     5521
_reflns_number_gt     3372
_reflns_threshold_expression     I>2sigma(I)
_refine_ls_structure_factor_coef     Fsqd
_refine_ls_matrix_type     full
_refine_ls_R_factor_all     0.0990
_refine_ls_R_factor_gt     0.0564
_refine_ls_wR_factor_gt     0.1401
_refine_ls_wR_factor_ref     0.1666
_refine_ls_goodness_of_fit_ref     1.034
_refine_ls_restrained_S_all     1.034
_refine_ls_number_reflns     5521
_refine_ls_number_parameters     344
_refine_ls_number_restraints     0
_refine_ls_hydrogen_treatment     constr
_refine_ls_weighting_scheme     calc
_refine_ls_weighting_details
         'calc w=1/[\s^2^(Fo^2^)+(0.0731P)^2^+0.1544P] where P=(Fo^2^+2Fc^2^)/3'
_atom_sites_solution_hydrogens     geom
_atom_sites_solution_primary     direct
_atom_sites_solution_secondary     difmap
_refine_ls_shift/su_max     0.001
_refine_ls_shift/su_mean     0.000
_refine_diff_density_max     0.198
_refine_diff_density_min     -0.243
_refine_ls_extinction_method     none
_refine_ls_extinction_coef     ?
loop_
    _atom_type_symbol
    _atom_type_description
    _atom_type_scat_dispersion_real
    _atom_type_scat_dispersion_imag
    _atom_type_scat_source
    'C' 'C' 0.0033 0.0016
                         'International Tables Vol C Tables 4.2.6.8 and 6.1.1.4'
    'H' 'H' 0.0000 0.0000
                         'International Tables Vol C Tables 4.2.6.8 and 6.1.1.4'
    'O' 'O' 0.0106 0.0060
                         'International Tables Vol C Tables 4.2.6.8 and 6.1.1.4'
    'N' 'N' 0.0061 0.0033
                         'International Tables Vol C Tables 4.2.6.8 and 6.1.1.4'
    'F' 'F' 0.0171 0.0103
                         'International Tables Vol C Tables 4.2.6.8 and 6.1.1.4'
_computing_data_collection     'CrysAlis PRO (Oxford Diffraction, 2010)'
_computing_cell_refinement     'CrysAlis PRO (Oxford Diffraction, 2010)'
_computing_data_reduction     'CrysAlis PRO (Oxford Diffraction, 2010)'
_computing_structure_solution     'SHELXS97 (Sheldrick, 2008)'
_computing_structure_refinement     'SHELXL97 (Sheldrick, 2008)'
_computing_molecular_graphics     'ORTEP-3 (Farrugia, 2012)'
_computing_publication_material     'PLATON (Spek, 2009)'
loop_
    _atom_site_type_symbol
    _atom_site_label
    _atom_site_fract_x
    _atom_site_fract_y
    _atom_site_fract_z
    _atom_site_U_iso_or_equiv
    _atom_site_adp_type
    _atom_site_calc_flag
    _atom_site_refinement_flags
    _atom_site_occupancy
    _atom_site_symmetry_multiplicity
    _atom_site_disorder_assembly
    _atom_site_disorder_group
    O O1 0.06508(17) 0.83928(15) 0.48277(12) 0.0642(4) Uani d . 1 1 . .
    O O2 0.24814(15) 1.00928(15) 0.52566(11) 0.0602(4) Uani d . 1 1 . .
    N N1 0.42208(16) 0.98911(15) 0.80637(13) 0.0435(4) Uani d . 1 1 . .
    N N2 0.02371(17) 0.75242(17) 0.63745(14) 0.0541(5) Uani d . 1 1 . .
    H H2 0.0017 0.7384 0.5711 0.065 Uiso calc R 1 1 . .
    F F1 0.4324(2) 0.36262(17) 0.6220(2) 0.1577(10) Uani d . 1 1 . .
    F F2 0.1378(2) 1.48695(18) 0.96125(17) 0.1255(7) Uani d . 1 1 . .
    C C2 0.32539(19) 1.04907(18) 0.73928(15) 0.0413(5) Uani d . 1 1 . .
    H H2A 0.3781 1.0853 0.6997 0.050 Uiso calc R 1 1 . .
    C C3 0.20278(19) 0.94002(19) 0.66044(15) 0.0426(5) Uani d . 1 1 . .
    C C4 0.13514(19) 0.85367(19) 0.69787(15) 0.0427(5) Uani d . 1 1 . .
    C C5 0.2015(2) 0.8679(2) 0.81070(16) 0.0463(5) Uani d . 1 1 . .
    H H5A 0.1605 0.7911 0.8268 0.056 Uiso calc R 1 1 . .
    H H5B 0.1844 0.9495 0.8542 0.056 Uiso calc R 1 1 . .
    C C6 0.36178(19) 0.87535(18) 0.83276(15) 0.0425(5) Uani d . 1 1 . .
    H H6 0.4050 0.8918 0.9079 0.051 Uiso calc R 1 1 . .
    C C7 0.1637(2) 0.9234(2) 0.55011(17) 0.0475(5) Uani d . 1 1 . .
    C C8 0.2171(3) 0.9964(3) 0.41545(19) 0.0757(7) Uani d . 1 1 . .
    H H8A 0.1266 1.0206 0.3893 0.091 Uiso calc R 1 1 . .
    H H8B 0.2123 0.9037 0.3757 0.091 Uiso calc R 1 1 . .
    C C9 0.3289(4) 1.0865(3) 0.4038(2) 0.1045(11) Uani d . 1 1 . .
    H H9A 0.3346 1.1777 0.4450 0.157 Uiso calc R 1 1 . .
    H H9B 0.3083 1.0816 0.3316 0.157 Uiso calc R 1 1 . .
    H H9C 0.4174 1.0597 0.4273 0.157 Uiso calc R 1 1 . .
    C C10 0.2753(2) 1.16718(18) 0.80160(16) 0.0430(5) Uani d . 1 1 . .
    C C11 0.1627(2) 1.2155(2) 0.75133(19) 0.0563(6) Uani d . 1 1 . .
    H H11 0.1175 1.1747 0.6800 0.068 Uiso calc R 1 1 . .
    C C12 0.1156(3) 1.3227(2) 0.8043(2) 0.0719(7) Uani d . 1 1 . .
    H H12 0.0397 1.3544 0.7697 0.086 Uiso calc R 1 1 . .
    C C13 0.1829(3) 1.3806(2) 0.9080(2) 0.0740(7) Uani d . 1 1 . .
    C C14 0.2956(3) 1.3388(3) 0.9614(2) 0.0745(7) Uani d . 1 1 . .
    H H14 0.3408 1.3815 1.0325 0.089 Uiso calc R 1 1 . .
    C C15 0.3412(3) 1.2309(2) 0.90674(18) 0.0585(6) Uani d . 1 1 . .
    H H15 0.4180 1.2008 0.9419 0.070 Uiso calc R 1 1 . .
    C C16 0.56767(19) 1.03852(19) 0.84332(15) 0.0420(5) Uani d . 1 1 . .
    C C17 0.6603(2) 0.9685(2) 0.89330(15) 0.0447(5) Uani d . 1 1 . .
    H H17 0.6241 0.8888 0.9028 0.054 Uiso calc R 1 1 . .
    C C18 0.8046(2) 1.0161(2) 0.92869(18) 0.0570(6) Uani d . 1 1 . .
    H H18 0.8642 0.9680 0.9618 0.068 Uiso calc R 1 1 . .
    C C19 0.8616(2) 1.1337(2) 0.9157(2) 0.0693(7) Uani d . 1 1 . .
    H H19 0.9589 1.1648 0.9388 0.083 Uiso calc R 1 1 . .
    C C20 0.7717(2) 1.2039(2) 0.8678(2) 0.0671(7) Uani d . 1 1 . .
    H H20 0.8089 1.2840 0.8592 0.081 Uiso calc R 1 1 . .
    C C21 0.6271(2) 1.1582(2) 0.83221(17) 0.0536(6) Uani d . 1 1 . .
    H H21 0.5686 1.2081 0.8003 0.064 Uiso calc R 1 1 . .
    C C22 0.3867(2) 0.73939(19) 0.77545(16) 0.0451(5) Uani d . 1 1 . .
    C C23 0.4137(3) 0.7159(2) 0.68185(19) 0.0653(6) Uani d . 1 1 . .
    H H23 0.4226 0.7862 0.6536 0.078 Uiso calc R 1 1 . .
    C C24 0.4279(3) 0.5881(3) 0.6291(2) 0.0934(10) Uani d . 1 1 . .
    H H24 0.4452 0.5716 0.5654 0.112 Uiso calc R 1 1 . .
    C C25 0.4157(3) 0.4868(3) 0.6732(3) 0.0967(11) Uani d . 1 1 . .
    C C26 0.3936(3) 0.5079(3) 0.7662(3) 0.0910(10) Uani d . 1 1 . .
    H H26 0.3896 0.4383 0.7958 0.109 Uiso calc R 1 1 . .
    C C27 0.3772(2) 0.6339(2) 0.8168(2) 0.0667(7) Uani d . 1 1 . .
    H H27 0.3592 0.6486 0.8802 0.080 Uiso calc R 1 1 . .
    C C28 -0.0612(2) 0.6666(2) 0.67033(18) 0.0496(5) Uani d . 1 1 . .
    C C29 -0.1048(3) 0.5324(2) 0.6143(2) 0.0746(7) Uani d . 1 1 . .
    H H29 -0.0776 0.4974 0.5558 0.089 Uiso calc R 1 1 . .
    C C30 -0.1896(3) 0.4487(3) 0.6452(3) 0.0919(10) Uani d . 1 1 . .
    H H30 -0.2192 0.3574 0.6069 0.110 Uiso calc R 1 1 . .
    C C31 -0.2302(3) 0.4971(4) 0.7296(3) 0.0927(10) Uani d . 1 1 . .
    H H31 -0.2850 0.4396 0.7509 0.111 Uiso calc R 1 1 . .
    C C32 -0.1896(3) 0.6314(4) 0.7833(3) 0.0997(10) Uani d . 1 1 . .
    H H32 -0.2187 0.6660 0.8409 0.120 Uiso calc R 1 1 . .
    C C33 -0.1066(3) 0.7165(3) 0.7540(2) 0.0779(8) Uani d . 1 1 . .
    H H33 -0.0810 0.8084 0.7910 0.094 Uiso calc R 1 1 . .
loop_
    _atom_site_aniso_label
    _atom_site_aniso_U_11
    _atom_site_aniso_U_22
    _atom_site_aniso_U_33
    _atom_site_aniso_U_12
    _atom_site_aniso_U_13
    _atom_site_aniso_U_23
    O1 0.0674(10) 0.0715(10) 0.0401(9) -0.0066(8) 0.0064(8) 0.0150(7)
    O2 0.0605(9) 0.0788(10) 0.0398(9) -0.0019(8) 0.0154(7) 0.0229(7)
    N1 0.0408(9) 0.0471(9) 0.0449(10) 0.0064(7) 0.0120(7) 0.0207(8)
    N2 0.0500(10) 0.0623(11) 0.0438(11) -0.0046(8) 0.0126(8) 0.0151(8)
    F1 0.1198(16) 0.0709(11) 0.224(3) 0.0209(10) 0.0456(16) -0.0400(13)
    F2 0.1365(16) 0.1095(13) 0.1386(18) 0.0639(12) 0.0714(14) 0.0069(12)
    C2 0.0420(10) 0.0494(11) 0.0349(11) 0.0056(8) 0.0127(8) 0.0182(9)
    C3 0.0412(11) 0.0508(11) 0.0357(11) 0.0061(8) 0.0129(9) 0.0138(9)
    C4 0.0396(10) 0.0502(11) 0.0398(12) 0.0089(9) 0.0153(9) 0.0136(9)
    C5 0.0481(12) 0.0515(11) 0.0440(12) 0.0077(9) 0.0209(9) 0.0168(9)
    C6 0.0456(11) 0.0506(11) 0.0329(11) 0.0061(9) 0.0124(9) 0.0169(9)
    C7 0.0475(12) 0.0522(12) 0.0444(13) 0.0081(9) 0.0166(10) 0.0161(10)
    C8 0.0909(19) 0.0969(19) 0.0430(15) 0.0081(15) 0.0225(13) 0.0308(13)
    C9 0.121(3) 0.130(3) 0.066(2) -0.007(2) 0.0425(19) 0.0371(18)
    C10 0.0433(11) 0.0439(10) 0.0437(12) 0.0040(8) 0.0148(9) 0.0180(9)
    C11 0.0446(12) 0.0547(13) 0.0625(15) 0.0062(10) 0.0086(11) 0.0171(11)
    C12 0.0525(14) 0.0662(15) 0.098(2) 0.0196(12) 0.0213(14) 0.0261(15)
    C13 0.0787(18) 0.0629(15) 0.090(2) 0.0252(14) 0.0453(17) 0.0149(15)
    C14 0.095(2) 0.0770(17) 0.0530(16) 0.0256(15) 0.0316(14) 0.0117(13)
    C15 0.0678(15) 0.0645(14) 0.0468(14) 0.0206(11) 0.0191(11) 0.0192(11)
    C16 0.0423(11) 0.0475(11) 0.0338(11) 0.0052(8) 0.0128(9) 0.0096(8)
    C17 0.0455(11) 0.0519(11) 0.0372(11) 0.0092(9) 0.0124(9) 0.0159(9)
    C18 0.0459(12) 0.0739(15) 0.0501(14) 0.0136(11) 0.0108(10) 0.0214(11)
    C19 0.0428(13) 0.0845(17) 0.0729(18) -0.0013(12) 0.0068(12) 0.0299(14)
    C20 0.0549(14) 0.0659(14) 0.0740(18) -0.0060(11) 0.0097(13) 0.0296(13)
    C21 0.0499(12) 0.0525(12) 0.0559(14) 0.0029(10) 0.0089(10) 0.0238(10)
    C22 0.0402(11) 0.0470(11) 0.0452(12) 0.0036(8) 0.0115(9) 0.0137(9)
    C23 0.0730(16) 0.0738(15) 0.0536(15) 0.0261(12) 0.0255(12) 0.0170(12)
    C24 0.086(2) 0.107(2) 0.068(2) 0.0378(18) 0.0240(16) -0.0102(17)
    C25 0.0681(18) 0.0488(16) 0.136(3) 0.0092(13) 0.0179(19) -0.0149(18)
    C26 0.0741(19) 0.0514(16) 0.148(3) 0.0066(13) 0.043(2) 0.0268(18)
    C27 0.0667(15) 0.0553(14) 0.0875(19) 0.0092(11) 0.0341(14) 0.0288(13)
    C28 0.0377(11) 0.0551(13) 0.0563(14) 0.0060(9) 0.0136(10) 0.0207(10)
    C29 0.0713(17) 0.0625(15) 0.085(2) 0.0021(12) 0.0329(15) 0.0119(14)
    C30 0.0710(18) 0.0629(17) 0.140(3) 0.0017(14) 0.030(2) 0.0377(18)
    C31 0.0594(17) 0.113(3) 0.136(3) 0.0133(17) 0.0367(19) 0.084(2)
    C32 0.083(2) 0.120(3) 0.112(3) -0.0001(18) 0.0578(19) 0.041(2)
    C33 0.0705(16) 0.0800(17) 0.089(2) 0.0029(13) 0.0479(15) 0.0169(15)
_geom_special_details
;
All e.s.d.'s (except the e.s.d. in the dihedral angle between two l.s. planes)
are estimated using the full covariance matrix. The cell e.s.d.'s are taken
into account individually in the estimation of e.s.d.'s in distances, angles
and torsion angles; correlations between e.s.d.'s in cell parameters are only
used when they are defined by crystal symmetry. An approximate (isotropic)
treatment of cell e.s.d.'s is used for estimating e.s.d.'s involving l.s.
planes.
;
loop_
    _geom_bond_atom_site_label_1
    _geom_bond_atom_site_label_2
    _geom_bond_site_symmetry_2
    _geom_bond_distance
    _geom_bond_publ_flag
    O1 C7 . 1.222(2) ?
    O2 C7 . 1.341(2) ?
    O2 C8 . 1.452(3) ?
    N1 C16 . 1.395(2) ?
    N1 C6 . 1.455(2) ?
    N1 C2 . 1.471(2) ?
    N2 C4 . 1.352(2) ?
    N2 C28 . 1.418(3) ?
    N2 H2 . 0.8600 ?
    F1 C25 . 1.360(3) ?
    F2 C13 . 1.362(3) ?
    C2 C3 . 1.518(3) ?
    C2 C10 . 1.532(3) ?
    C2 H2A . 0.9800 ?
    C3 C4 . 1.365(3) ?
    C3 C7 . 1.441(3) ?
    C4 C5 . 1.494(3) ?
    C5 C6 . 1.543(3) ?
    C5 H5A . 0.9700 ?
    C5 H5B . 0.9700 ?
    C6 C22 . 1.521(3) ?
    C6 H6 . 0.9800 ?
    C8 C9 . 1.457(4) ?
    C8 H8A . 0.9700 ?
    C8 H8B . 0.9700 ?
    C9 H9A . 0.9600 ?
    C9 H9B . 0.9600 ?
    C9 H9C . 0.9600 ?
    C10 C15 . 1.375(3) ?
    C10 C11 . 1.381(3) ?
    C11 C12 . 1.379(3) ?
    C11 H11 . 0.9300 ?
    C12 C13 . 1.353(4) ?
    C12 H12 . 0.9300 ?
    C13 C14 . 1.360(4) ?
    C14 C15 . 1.386(3) ?
    C14 H14 . 0.9300 ?
    C15 H15 . 0.9300 ?
    C16 C21 . 1.392(3) ?
    C16 C17 . 1.399(3) ?
    C17 C18 . 1.381(3) ?
    C17 H17 . 0.9300 ?
    C18 C19 . 1.376(3) ?
    C18 H18 . 0.9300 ?
    C19 C20 . 1.371(3) ?
    C19 H19 . 0.9300 ?
    C20 C21 . 1.380(3) ?
    C20 H20 . 0.9300 ?
    C21 H21 . 0.9300 ?
    C22 C23 . 1.374(3) ?
    C22 C27 . 1.382(3) ?
    C23 C24 . 1.389(4) ?
    C23 H23 . 0.9300 ?
    C24 C25 . 1.371(5) ?
    C24 H24 . 0.9300 ?
    C25 C26 . 1.345(5) ?
    C26 C27 . 1.373(4) ?
    C26 H26 . 0.9300 ?
    C27 H27 . 0.9300 ?
    C28 C29 . 1.367(3) ?
    C28 C33 . 1.368(3) ?
    C29 C30 . 1.385(4) ?
    C29 H29 . 0.9300 ?
    C30 C31 . 1.345(5) ?
    C30 H30 . 0.9300 ?
    C31 C32 . 1.359(4) ?
    C31 H31 . 0.9300 ?
    C32 C33 . 1.369(4) ?
    C32 H32 . 0.9300 ?
    C33 H33 . 0.9300 ?
loop_
    _geom_angle_atom_site_label_1
    _geom_angle_atom_site_label_2
    _geom_angle_atom_site_label_3
    _geom_angle_site_symmetry_1
    _geom_angle_site_symmetry_3
    _geom_angle
    _geom_angle_publ_flag
    C7 O2 C8 . . 116.64(17) ?
    C16 N1 C6 . . 120.52(15) ?
    C16 N1 C2 . . 121.37(15) ?
    C6 N1 C2 . . 118.11(15) ?
    C4 N2 C28 . . 127.81(18) ?
    C4 N2 H2 . . 116.1 ?
    C28 N2 H2 . . 116.1 ?
    N1 C2 C3 . . 110.00(14) ?
    N1 C2 C10 . . 112.99(15) ?
    C3 C2 C10 . . 112.16(15) ?
    N1 C2 H2A . . 107.1 ?
    C3 C2 H2A . . 107.1 ?
    C10 C2 H2A . . 107.1 ?
    C4 C3 C7 . . 121.12(18) ?
    C4 C3 C2 . . 117.10(18) ?
    C7 C3 C2 . . 121.69(17) ?
    N2 C4 C3 . . 123.90(19) ?
    N2 C4 C5 . . 120.37(17) ?
    C3 C4 C5 . . 115.44(17) ?
    C4 C5 C6 . . 108.66(16) ?
    C4 C5 H5A . . 110.0 ?
    C6 C5 H5A . . 110.0 ?
    C4 C5 H5B . . 110.0 ?
    C6 C5 H5B . . 110.0 ?
    H5A C5 H5B . . 108.3 ?
    N1 C6 C22 . . 114.26(16) ?
    N1 C6 C5 . . 109.69(15) ?
    C22 C6 C5 . . 109.08(15) ?
    N1 C6 H6 . . 107.9 ?
    C22 C6 H6 . . 107.9 ?
    C5 C6 H6 . . 107.9 ?
    O1 C7 O2 . . 121.4(2) ?
    O1 C7 C3 . . 125.04(19) ?
    O2 C7 C3 . . 113.54(18) ?
    O2 C8 C9 . . 108.4(2) ?
    O2 C8 H8A . . 110.0 ?
    C9 C8 H8A . . 110.0 ?
    O2 C8 H8B . . 110.0 ?
    C9 C8 H8B . . 110.0 ?
    H8A C8 H8B . . 108.4 ?
    C8 C9 H9A . . 109.5 ?
    C8 C9 H9B . . 109.5 ?
    H9A C9 H9B . . 109.5 ?
    C8 C9 H9C . . 109.5 ?
    H9A C9 H9C . . 109.5 ?
    H9B C9 H9C . . 109.5 ?
    C15 C10 C11 . . 117.81(19) ?
    C15 C10 C2 . . 122.34(18) ?
    C11 C10 C2 . . 119.83(18) ?
    C12 C11 C10 . . 121.6(2) ?
    C12 C11 H11 . . 119.2 ?
    C10 C11 H11 . . 119.2 ?
    C13 C12 C11 . . 118.2(2) ?
    C13 C12 H12 . . 120.9 ?
    C11 C12 H12 . . 120.9 ?
    C12 C13 C14 . . 122.8(2) ?
    C12 C13 F2 . . 118.9(3) ?
    C14 C13 F2 . . 118.3(3) ?
    C13 C14 C15 . . 118.0(2) ?
    C13 C14 H14 . . 121.0 ?
    C15 C14 H14 . . 121.0 ?
    C10 C15 C14 . . 121.5(2) ?
    C10 C15 H15 . . 119.3 ?
    C14 C15 H15 . . 119.3 ?
    C21 C16 N1 . . 121.98(17) ?
    C21 C16 C17 . . 117.20(18) ?
    N1 C16 C17 . . 120.82(17) ?
    C18 C17 C16 . . 121.00(19) ?
    C18 C17 H17 . . 119.5 ?
    C16 C17 H17 . . 119.5 ?
    C19 C18 C17 . . 121.0(2) ?
    C19 C18 H18 . . 119.5 ?
    C17 C18 H18 . . 119.5 ?
    C20 C19 C18 . . 118.5(2) ?
    C20 C19 H19 . . 120.7 ?
    C18 C19 H19 . . 120.7 ?
    C19 C20 C21 . . 121.4(2) ?
    C19 C20 H20 . . 119.3 ?
    C21 C20 H20 . . 119.3 ?
    C20 C21 C16 . . 120.9(2) ?
    C20 C21 H21 . . 119.5 ?
    C16 C21 H21 . . 119.5 ?
    C23 C22 C27 . . 118.5(2) ?
    C23 C22 C6 . . 122.42(19) ?
    C27 C22 C6 . . 119.0(2) ?
    C22 C23 C24 . . 120.6(3) ?
    C22 C23 H23 . . 119.7 ?
    C24 C23 H23 . . 119.7 ?
    C25 C24 C23 . . 118.4(3) ?
    C25 C24 H24 . . 120.8 ?
    C23 C24 H24 . . 120.8 ?
    C26 C25 F1 . . 119.6(4) ?
    C26 C25 C24 . . 122.3(3) ?
    F1 C25 C24 . . 118.0(4) ?
    C25 C26 C27 . . 118.8(3) ?
    C25 C26 H26 . . 120.6 ?
    C27 C26 H26 . . 120.6 ?
    C26 C27 C22 . . 121.3(3) ?
    C26 C27 H27 . . 119.3 ?
    C22 C27 H27 . . 119.3 ?
    C29 C28 C33 . . 119.1(2) ?
    C29 C28 N2 . . 119.4(2) ?
    C33 C28 N2 . . 121.4(2) ?
    C28 C29 C30 . . 119.6(3) ?
    C28 C29 H29 . . 120.2 ?
    C30 C29 H29 . . 120.2 ?
    C31 C30 C29 . . 121.2(3) ?
    C31 C30 H30 . . 119.4 ?
    C29 C30 H30 . . 119.4 ?
    C30 C31 C32 . . 118.8(3) ?
    C30 C31 H31 . . 120.6 ?
    C32 C31 H31 . . 120.6 ?
    C31 C32 C33 . . 121.2(3) ?
    C31 C32 H32 . . 119.4 ?
    C33 C32 H32 . . 119.4 ?
    C28 C33 C32 . . 120.1(3) ?
    C28 C33 H33 . . 120.0 ?
    C32 C33 H33 . . 120.0 ?
loop_
    _geom_torsion_atom_site_label_1
    _geom_torsion_atom_site_label_2
    _geom_torsion_atom_site_label_3
    _geom_torsion_atom_site_label_4
    _geom_torsion_site_symmetry_1
    _geom_torsion_site_symmetry_2
    _geom_torsion_site_symmetry_3
    _geom_torsion_site_symmetry_4
    _geom_torsion
    _geom_torsion_publ_flag
    C16 N1 C2 C3 . . . . 145.42(17) ?
    C6 N1 C2 C3 . . . . -34.1(2) ?
    C16 N1 C2 C10 . . . . -88.4(2) ?
    C6 N1 C2 C10 . . . . 92.11(19) ?
    N1 C2 C3 C4 . . . . 48.6(2) ?
    C10 C2 C3 C4 . . . . -78.1(2) ?
    N1 C2 C3 C7 . . . . -128.23(19) ?
    C10 C2 C3 C7 . . . . 105.1(2) ?
    C28 N2 C4 C3 . . . . -173.38(19) ?
    C28 N2 C4 C5 . . . . 13.1(3) ?
    C7 C3 C4 N2 . . . . -3.7(3) ?
    C2 C3 C4 N2 . . . . 179.45(17) ?
    C7 C3 C4 C5 . . . . 170.13(17) ?
    C2 C3 C4 C5 . . . . -6.7(2) ?
    N2 C4 C5 C6 . . . . 127.31(18) ?
    C3 C4 C5 C6 . . . . -46.8(2) ?
    C16 N1 C6 C22 . . . . -73.6(2) ?
    C2 N1 C6 C22 . . . . 105.88(19) ?
    C16 N1 C6 C5 . . . . 163.55(16) ?
    C2 N1 C6 C5 . . . . -16.9(2) ?
    C4 C5 C6 N1 . . . . 58.4(2) ?
    C4 C5 C6 C22 . . . . -67.4(2) ?
    C8 O2 C7 O1 . . . . -0.4(3) ?
    C8 O2 C7 C3 . . . . 178.66(19) ?
    C4 C3 C7 O1 . . . . 4.5(3) ?
    C2 C3 C7 O1 . . . . -178.82(19) ?
    C4 C3 C7 O2 . . . . -174.60(17) ?
    C2 C3 C7 O2 . . . . 2.1(3) ?
    C7 O2 C8 C9 . . . . -173.5(2) ?
    N1 C2 C10 C15 . . . . 15.4(3) ?
    C3 C2 C10 C15 . . . . 140.5(2) ?
    N1 C2 C10 C11 . . . . -166.45(17) ?
    C3 C2 C10 C11 . . . . -41.4(2) ?
    C15 C10 C11 C12 . . . . -0.9(3) ?
    C2 C10 C11 C12 . . . . -179.12(19) ?
    C10 C11 C12 C13 . . . . 0.0(4) ?
    C11 C12 C13 C14 . . . . 1.0(4) ?
    C11 C12 C13 F2 . . . . 179.8(2) ?
    C12 C13 C14 C15 . . . . -1.1(4) ?
    F2 C13 C14 C15 . . . . -179.8(2) ?
    C11 C10 C15 C14 . . . . 0.9(3) ?
    C2 C10 C15 C14 . . . . 179.02(19) ?
    C13 C14 C15 C10 . . . . 0.1(4) ?
    C6 N1 C16 C21 . . . . -170.75(19) ?
    C2 N1 C16 C21 . . . . 9.8(3) ?
    C6 N1 C16 C17 . . . . 9.4(3) ?
    C2 N1 C16 C17 . . . . -170.11(18) ?
    C21 C16 C17 C18 . . . . -0.8(3) ?
    N1 C16 C17 C18 . . . . 179.09(18) ?
    C16 C17 C18 C19 . . . . -0.1(3) ?
    C17 C18 C19 C20 . . . . 0.8(4) ?
    C18 C19 C20 C21 . . . . -0.7(4) ?
    C19 C20 C21 C16 . . . . -0.3(4) ?
    N1 C16 C21 C20 . . . . -178.9(2) ?
    C17 C16 C21 C20 . . . . 1.0(3) ?
    N1 C6 C22 C23 . . . . -23.4(3) ?
    C5 C6 C22 C23 . . . . 99.8(2) ?
    N1 C6 C22 C27 . . . . 158.97(18) ?
    C5 C6 C22 C27 . . . . -77.9(2) ?
    C27 C22 C23 C24 . . . . 1.4(3) ?
    C6 C22 C23 C24 . . . . -176.3(2) ?
    C22 C23 C24 C25 . . . . -0.7(4) ?
    C23 C24 C25 C26 . . . . -1.4(5) ?
    C23 C24 C25 F1 . . . . -178.8(2) ?
    F1 C25 C26 C27 . . . . 179.9(2) ?
    C24 C25 C26 C27 . . . . 2.6(5) ?
    C25 C26 C27 C22 . . . . -1.8(4) ?
    C23 C22 C27 C26 . . . . -0.2(3) ?
    C6 C22 C27 C26 . . . . 177.6(2) ?
    C4 N2 C28 C29 . . . . -140.2(2) ?
    C4 N2 C28 C33 . . . . 43.1(3) ?
    C33 C28 C29 C30 . . . . -2.2(4) ?
    N2 C28 C29 C30 . . . . -179.0(2) ?
    C28 C29 C30 C31 . . . . -0.1(4) ?
    C29 C30 C31 C32 . . . . 1.8(5) ?
    C30 C31 C32 C33 . . . . -1.3(5) ?
    C29 C28 C33 C32 . . . . 2.7(4) ?
    N2 C28 C33 C32 . . . . 179.4(3) ?
    C31 C32 C33 C28 . . . . -1.0(5) ?
loop_
    _geom_hbond_atom_site_label_D
    _geom_hbond_atom_site_label_H
    _geom_hbond_atom_site_label_A
    _geom_hbond_site_symmetry_A
    _geom_hbond_distance_DH
    _geom_hbond_distance_HA
    _geom_hbond_distance_DA
    _geom_hbond_angle_DHA
    _geom_hbond_publ_flag
    N2 H2 O1 1_555 0.86 2.01 2.672(3) 133 y
    C11 H11 O1 2_576 0.93 2.46 3.298(3) 150 y
    C9 H9A F1 1_565 0.96 2.55 3.412(3) 148 y
    C26 H26 Cg1 1_565 0.93 2.66 3.470(3) 146 y
_iucr_refine_instructions_details
;
TITL GBSD215 in P-1
CELL  0.71073  10.0432  10.4646  13.9932  105.422  105.982   96.407
ZERR     2.00   0.0004   0.0004   0.0006    0.004    0.004    0.004
LATT   1
SFAC  C    H    O    N    F
UNIT  64   56   4    4    4
MERG   2
OMIT    -2.00  53.00
FMAP   2
PLAN   10
ACTA
BOND   $H
CONF
LIST   4
L.S.   5
WGHT    0.073100    0.154400
FVAR       7.96686
O1    3    0.065076    0.839283    0.482774    11.00000    0.06737    0.07150 =
         0.04014    0.01502    0.00635   -0.00659
O2    3    0.248145    1.009281    0.525657    11.00000    0.06047    0.07881 =
         0.03981    0.02289    0.01542   -0.00195
N1    4    0.422083    0.989114    0.806370    11.00000    0.04076    0.04707 =
         0.04486    0.02069    0.01199    0.00643
N2    4    0.023705    0.752419    0.637451    11.00000    0.05003    0.06228 =
         0.04375    0.01512    0.01261   -0.00457
AFIX  43
H2    2    0.001704    0.738356    0.571101    11.00000   -1.20000
AFIX   0
F1    5    0.432367    0.362617    0.622045    11.00000    0.11984    0.07092 =
         0.22404   -0.03997    0.04556    0.02088
F2    5    0.137801    1.486953    0.961249    11.00000    0.13650    0.10946 =
         0.13861    0.00693    0.07144    0.06394
C2    1    0.325389    1.049072    0.739285    11.00000    0.04204    0.04936 =
         0.03489    0.01820    0.01267    0.00557
AFIX  13
H2A   2    0.378103    1.085344    0.699666    11.00000   -1.20000
AFIX   0
C3    1    0.202777    0.940022    0.660435    11.00000    0.04121    0.05081 =
         0.03568    0.01382    0.01293    0.00611
C4    1    0.135143    0.853666    0.697871    11.00000    0.03961    0.05025 =
         0.03980    0.01359    0.01535    0.00891
C5    1    0.201454    0.867949    0.810700    11.00000    0.04807    0.05154 =
         0.04404    0.01682    0.02090    0.00767
AFIX  23
H5A   2    0.160482    0.791079    0.826812    11.00000   -1.20000
H5B   2    0.184446    0.949457    0.854204    11.00000   -1.20000
AFIX   0
C6    1    0.361778    0.875351    0.832765    11.00000    0.04555    0.05057 =
         0.03292    0.01690    0.01236    0.00606
AFIX  13
H6    2    0.405032    0.891784    0.907943    11.00000   -1.20000
AFIX   0
C7    1    0.163687    0.923406    0.550114    11.00000    0.04748    0.05221 =
         0.04438    0.01612    0.01656    0.00807
C8    1    0.217051    0.996426    0.415451    11.00000    0.09091    0.09694 =
         0.04299    0.03076    0.02248    0.00811
AFIX  23
H8A   2    0.126557    1.020559    0.389306    11.00000   -1.20000
H8B   2    0.212350    0.903718    0.375730    11.00000   -1.20000
AFIX   0
C9    1    0.328867    1.086547    0.403841    11.00000    0.12091    0.13023 =
         0.06638    0.03714    0.04252   -0.00724
AFIX 137
H9A   2    0.334571    1.177676    0.444962    11.00000   -1.50000
H9B   2    0.308283    1.081635    0.331622    11.00000   -1.50000
H9C   2    0.417426    1.059715    0.427288    11.00000   -1.50000
AFIX   0
C10   1    0.275310    1.167179    0.801597    11.00000    0.04333    0.04392 =
         0.04373    0.01802    0.01476    0.00404
C11   1    0.162702    1.215501    0.751331    11.00000    0.04460    0.05470 =
         0.06245    0.01709    0.00858    0.00623
AFIX  43
H11   2    0.117534    1.174704    0.680012    11.00000   -1.20000
AFIX   0
C12   1    0.115627    1.322728    0.804298    11.00000    0.05248    0.06623 =
         0.09759    0.02614    0.02128    0.01959
AFIX  43
H12   2    0.039687    1.354413    0.769660    11.00000   -1.20000
AFIX   0
C13   1    0.182868    1.380638    0.908031    11.00000    0.07867    0.06289 =
         0.08957    0.01493    0.04534    0.02517
C14   1    0.295609    1.338850    0.961414    11.00000    0.09533    0.07703 =
         0.05297    0.01165    0.03156    0.02562
AFIX  43
H14   2    0.340786    1.381488    1.032511    11.00000   -1.20000
AFIX   0
C15   1    0.341168    1.230870    0.906736    11.00000    0.06784    0.06455 =
         0.04678    0.01924    0.01913    0.02056
AFIX  43
H15   2    0.418027    1.200798    0.941948    11.00000   -1.20000
AFIX   0
C16   1    0.567671    1.038524    0.843320    11.00000    0.04228    0.04746 =
         0.03376    0.00963    0.01276    0.00524
C17   1    0.660309    0.968537    0.893298    11.00000    0.04555    0.05191 =
         0.03721    0.01595    0.01235    0.00922
AFIX  43
H17   2    0.624140    0.888756    0.902822    11.00000   -1.20000
AFIX   0
C18   1    0.804621    1.016124    0.928694    11.00000    0.04588    0.07389 =
         0.05011    0.02137    0.01077    0.01362
AFIX  43
H18   2    0.864199    0.968022    0.961823    11.00000   -1.20000
AFIX   0
C19   1    0.861577    1.133680    0.915667    11.00000    0.04284    0.08446 =
         0.07295    0.02987    0.00685   -0.00129
AFIX  43
H19   2    0.958898    1.164816    0.938786    11.00000   -1.20000
AFIX   0
C20   1    0.771652    1.203901    0.867840    11.00000    0.05494    0.06588 =
         0.07399    0.02959    0.00972   -0.00598
AFIX  43
H20   2    0.808861    1.283981    0.859241    11.00000   -1.20000
AFIX   0
C21   1    0.627147    1.158250    0.832213    11.00000    0.04993    0.05254 =
         0.05586    0.02384    0.00887    0.00291
AFIX  43
H21   2    0.568645    1.208147    0.800332    11.00000   -1.20000
AFIX   0
C22   1    0.386737    0.739391    0.775445    11.00000    0.04024    0.04697 =
         0.04517    0.01374    0.01151    0.00360
C23   1    0.413724    0.715886    0.681853    11.00000    0.07296    0.07380 =
         0.05362    0.01699    0.02554    0.02609
AFIX  43
H23   2    0.422588    0.786176    0.653588    11.00000   -1.20000
AFIX   0
C24   1    0.427881    0.588070    0.629087    11.00000    0.08639    0.10706 =
         0.06788   -0.01016    0.02396    0.03781
AFIX  43
H24   2    0.445195    0.571584    0.565382    11.00000   -1.20000
AFIX   0
C25   1    0.415705    0.486801    0.673216    11.00000    0.06811    0.04882 =
         0.13640   -0.01490    0.01792    0.00923
C26   1    0.393613    0.507862    0.766248    11.00000    0.07408    0.05137 =
         0.14808    0.02683    0.04270    0.00664
AFIX  43
H26   2    0.389562    0.438282    0.795759    11.00000   -1.20000
AFIX   0
C27   1    0.377160    0.633883    0.816831    11.00000    0.06665    0.05533 =
         0.08746    0.02878    0.03414    0.00918
AFIX  43
H27   2    0.359207    0.648579    0.880230    11.00000   -1.20000
AFIX   0
C28   1   -0.061245    0.666641    0.670326    11.00000    0.03775    0.05509 =
         0.05629    0.02072    0.01357    0.00605
C29   1   -0.104766    0.532391    0.614300    11.00000    0.07132    0.06246 =
         0.08537    0.01187    0.03291    0.00210
AFIX  43
H29   2   -0.077555    0.497449    0.555795    11.00000   -1.20000
AFIX   0
C30   1   -0.189648    0.448698    0.645193    11.00000    0.07102    0.06292 =
         0.14026    0.03774    0.03002    0.00175
AFIX  43
H30   2   -0.219164    0.357402    0.606883    11.00000   -1.20000
AFIX   0
C31   1   -0.230184    0.497065    0.729617    11.00000    0.05935    0.11291 =
         0.13646    0.08421    0.03668    0.01328
AFIX  43
H31   2   -0.285012    0.439611    0.750892    11.00000   -1.20000
AFIX   0
C32   1   -0.189590    0.631390    0.783271    11.00000    0.08325    0.11951 =
         0.11163    0.04134    0.05777   -0.00013
AFIX  43
H32   2   -0.218720    0.666025    0.840877    11.00000   -1.20000
AFIX   0
C33   1   -0.106599    0.716544    0.753990    11.00000    0.07054    0.07999 =
         0.08891    0.01685    0.04790    0.00289
AFIX  43
H33   2   -0.081009    0.808396    0.790986    11.00000   -1.20000
HKLF 4
END
;
data_global
_journal_date_recd_electronic     2012-12-12
_journal_date_accepted     2013-01-22
_journal_name_full     'Acta Crystallographica, Section E'
_journal_year     2013
_journal_volume     69
_journal_issue      2
_journal_page_first     o299
_journal_page_last     o300
_journal_paper_category     QO
_journal_paper_doi     10.1107/S1600536813002158
_journal_coeditor_code     CV5374
_publ_contact_author_name     'Gupta, Vivek K.'
_publ_contact_author_address
;
Post-Graduate Department of Physics & Electronics,
University of Jammu,
Jammu Tawi 180 006,
India
;
_publ_contact_author_email     'vivek_gupta2k2@hotmail.com'
_publ_contact_author_fax     '+911912432051'
_publ_contact_author_phone     '+919419102467'
_publ_section_title
;\
Ethyl
4-anilino-2,6-bis(4-fluorophenyl)-1-phenyl-1,2,5,6-tetrahydropyridine-3-\
carboxylate
;
loop_
    _publ_author_name
    _publ_author_footnote
    _publ_author_address
    'Anthal, Sumati' .
;
Post-Graduate Department of Physics & Electronics,
University of Jammu, Jammu Tawi 180 006, India
;
    'Brahmachari, Goutam' .
;
Laboratory of Natural Products & Organic Synthesis, Department of Chemistry,
Visva-Bharati University, Santiniketan 731 235, West Bengal, India
;
    'Das, Suvankar' .
;
Laboratory of Natural Products & Organic Synthesis, Department of Chemistry,
Visva-Bharati University, Santiniketan 731 235, West Bengal, India
;
    'Kant, Rajni' .
;
Post-Graduate Department of Physics & Electronics,
University of Jammu, Jammu Tawi 180 006, India
;
    'Gupta, Vivek K.' .
;
Post-Graduate Department of Physics & Electronics,
University of Jammu, Jammu Tawi 180 006, India
;
