# Supplementary material for: Ethyl 4-anilino-2,6-bis­(4-fluoro­phen­yl)-1-phenyl-1,2,5,6-tetra­hydro­pyridine-3-carboxyl­ate
Source: Acta Crystallogr Sect E Struct Rep Online. 2013 Jan 26;69(Pt 2):o299–300. doi: 10.1107/S1600536813002158 (PMC3569819; doi:10.1107/S1600536813002158)
Supplement: Supplementary file 2 [file e-69-0o299-Isup2.hkl]

#
# h,k,l, Fc-squared, Fo-squared, sigma(Fo-squared) and status flag
#
data_I
_shelx_title ' GBSD215 in P-1'
_shelx_refln_list_code          4
_shelx_F_calc_maximum      124.57
_exptl_crystal_F_000       536.00
_reflns_d_resolution_high  0.7965
 
loop_
 _symmetry_equiv_pos_as_xyz
 'x, y, z'
 '-x, -y, -z'
 
_cell_length_a    10.0432
_cell_length_b    10.4646
_cell_length_c    13.9932
_cell_angle_alpha 105.422
_cell_angle_beta  105.982
_cell_angle_gamma  96.407
 
_shelx_F_squared_multiplier     1.000
 
loop_
 _refln_index_h
 _refln_index_k
 _refln_index_l
 _refln_F_squared_calc
 _refln_F_squared_meas
 _refln_F_squared_sigma
 _refln_observed_status
   2   0   0     3678.51     3660.42     19.44 o
   3   0   0      653.69      605.06      6.77 o
   4   0   0     3142.03     3260.89     23.24 o
   5   0   0     1765.68     1830.30     15.09 o
   6   0   0       81.60       77.32      3.42 o
   7   0   0        0.26       -0.49      1.30 o
   8   0   0       20.62       20.60      3.30 o
   9   0   0        4.75        1.63      1.96 o
  10   0   0        0.06        0.03      2.38 o
  11   0   0        3.36       -0.88      1.88 o
 -12   1   0        5.64        6.03      2.67 o
 -11   1   0       14.21       14.09      4.06 o
 -10   1   0       35.80       32.64      5.28 o
  -9   1   0        0.20        1.32      1.49 o
  -8   1   0       48.67       58.70      4.25 o
  -7   1   0        0.13       -0.58      0.98 o
  -6   1   0      157.35      159.94      4.77 o
  -5   1   0        0.64        0.47      0.82 o
  -4   1   0     1336.87     1364.06     14.58 o
  -3   1   0       16.90       18.43      1.21 o
  -2   1   0     1116.13     1027.16      9.91 o
   2   1   0     3346.08     3281.08     14.50 o
   3   1   0      880.00      925.40     10.44 o
   4   1   0      143.20      160.40      4.33 o
   5   1   0       38.72       45.71      3.11 o
   6   1   0     1016.84     1077.36     16.22 o
   7   1   0       73.35       77.83      5.68 o
   8   1   0        0.03        0.03      1.40 o
   9   1   0       65.68       51.79      5.31 o
  10   1   0        7.30        1.04      2.03 o
  11   1   0        6.62        8.37      3.29 o
 -12   2   0       10.59       14.49      4.39 o
 -11   2   0        7.33       10.92      3.51 o
 -10   2   0        0.43        0.38      1.79 o
  -9   2   0       66.23       76.93      7.68 o
  -8   2   0       42.62       47.91      4.21 o
  -7   2   0        5.76        5.67      1.48 o
  -6   2   0       96.51       96.06      4.98 o
  -5   2   0      191.54      208.32      6.71 o
  -4   2   0      461.36      437.00      8.83 o
  -3   2   0     4046.09     4075.00     68.39 o
  -2   2   0    12698.05    12211.23    143.06 o
  -1   2   0     8202.41     7427.00     73.06 o
   0   2   0     2194.06     2032.54     19.55 o
   1   2   0      563.89      498.43      5.59 o
   2   2   0      533.94      481.78      4.75 o
   3   2   0        1.70       -0.28      0.54 o
   4   2   0      260.33      274.54      6.65 o
   5   2   0      189.70      180.91      6.76 o
   6   2   0        0.17        1.16      1.04 o
   7   2   0        1.56        1.67      1.40 o
   8   2   0       84.45       71.29      6.81 o
   9   2   0       41.48       36.37      5.23 o
  10   2   0        2.78       -1.10      2.81 o
  11   2   0        0.13       -1.42      2.71 o
 -12   3   0        0.42        3.42      4.46 o
 -11   3   0        1.99        4.45      2.74 o
 -10   3   0       21.81       34.60      5.50 o
  -9   3   0       36.99       35.57      4.03 o
  -8   3   0      124.46      143.71      8.06 o
  -7   3   0        4.64        4.97      1.61 o
  -6   3   0       19.10       12.12      1.94 o
  -5   3   0      294.09      301.63      9.54 o
  -4   3   0     1407.70     1403.72     17.55 o
  -3   3   0       27.55       32.75      1.47 o
  -2   3   0      757.66      735.62      8.61 o
  -1   3   0     1693.94     1673.81     24.00 o
   0   3   0       21.36       18.14      0.89 o
   1   3   0      277.57      284.89      6.95 o
   2   3   0      489.91      491.98      8.98 o
   3   3   0        6.50        6.00      0.72 o
   4   3   0       16.92       18.01      2.00 o
   5   3   0       14.23       14.05      1.59 o
   6   3   0       19.95       17.27      3.54 o
   7   3   0        3.27        2.04      1.54 o
   8   3   0       82.79       86.10      7.69 o
   9   3   0       10.43        3.32      1.87 o
  10   3   0        1.00        0.20      2.70 o
 -12   4   0        4.34        8.22      4.86 o
 -11   4   0        9.08        8.88      3.73 o
 -10   4   0       27.76       27.81      5.28 o
  -9   4   0       83.15       85.69      6.82 o
  -8   4   0       34.95       35.73      4.07 o
  -7   4   0       15.14       19.71      3.05 o
  -6   4   0       68.09       65.31      4.52 o
  -5   4   0      176.07      171.45      7.09 o
  -4   4   0      901.76      952.27     10.50 o
  -3   4   0       45.76       42.91      2.00 o
  -2   4   0       11.46        5.76      0.54 o
  -1   4   0      160.05      132.78      3.61 o
   0   4   0      413.89      390.45      6.39 o
   1   4   0      215.52      195.43      4.85 o
   2   4   0        1.69        0.89      0.40 o
   3   4   0       20.58       16.59      1.47 o
   4   4   0      148.29      156.48      4.89 o
   5   4   0       66.12       65.50      6.04 o
   6   4   0      105.84      114.27      8.91 o
   7   4   0        7.27        2.86      1.42 o
   8   4   0       40.79       50.52      5.80 o
   9   4   0        6.71        7.89      2.56 o
  10   4   0        0.03       -1.66      4.99 o
 -11   5   0        0.09       -1.10      2.09 o
 -10   5   0        0.62        4.16      2.26 o
  -9   5   0       97.18       98.55      7.62 o
  -8   5   0      255.61      286.38      9.98 o
  -7   5   0       28.69       36.68      3.35 o
  -6   5   0        5.35        5.95      1.18 o
  -5   5   0      278.42      282.61      6.39 o
  -4   5   0     2073.53     2345.11     34.00 o
  -3   5   0       39.86       35.64      2.15 o
  -2   5   0       73.44       68.93      3.17 o
  -1   5   0      145.28      168.74      5.63 o
   0   5   0       18.20       18.70      1.33 o
   1   5   0       91.59      106.72      4.00 o
   2   5   0       82.76       73.86      2.76 o
   3   5   0       60.26       55.20      2.52 o
   4   5   0       12.66       11.11      1.93 o
   5   5   0      513.38      567.57     15.59 o
   6   5   0        2.04       -0.15      1.58 o
   7   5   0       11.24       12.76      2.49 o
   8   5   0       11.14       17.44      4.08 o
   9   5   0       17.62       39.96     12.25 o
 -11   6   0       13.92       14.52      4.08 o
 -10   6   0        4.02        4.29      1.88 o
  -9   6   0        4.06        6.50      2.17 o
  -8   6   0       10.51        2.30      1.40 o
  -7   6   0       97.96      104.63      6.09 o
  -6   6   0      115.24      108.15      6.05 o
  -5   6   0      290.56      302.24      7.53 o
  -4   6   0       19.82       16.05      2.48 o
  -3   6   0       57.76       51.40      2.85 o
  -2   6   0      197.64      222.24      5.53 o
  -1   6   0      391.27      348.36     18.30 o
   0   6   0     1107.44     1117.64     15.42 o
   1   6   0      180.44      164.97      5.30 o
   2   6   0        2.44        1.37      0.57 o
   3   6   0        2.25        2.11      0.82 o
   4   6   0        2.78        3.96      1.81 o
   5   6   0       54.01       55.80      4.42 o
   6   6   0      215.64      249.44     10.36 o
   7   6   0       35.51       34.71      5.15 o
   8   6   0        0.22       -0.89      1.80 o
   9   6   0        9.46       16.58      5.95 o
 -11   7   0        1.15        5.06      3.81 o
 -10   7   0        2.94        5.58      2.29 o
  -9   7   0       25.39       25.61      4.25 o
  -8   7   0       22.21       21.54      3.55 o
  -7   7   0       20.26       19.95      2.75 o
  -6   7   0      144.75      153.91      8.30 o
  -5   7   0       19.71       22.53      3.21 o
  -4   7   0      262.08      267.11      7.90 o
  -3   7   0       40.77       37.33      2.47 o
  -2   7   0        1.30        1.87      0.73 o
  -1   7   0      107.86       98.72      6.56 o
   0   7   0       18.94       19.90      1.92 o
   1   7   0        5.35        2.41      0.91 o
   2   7   0        5.76        4.53      1.20 o
   3   7   0        9.54       11.18      2.05 o
   4   7   0      117.40      113.42      7.34 o
   5   7   0        0.07        2.22      2.01 o
   6   7   0        2.88        1.75      2.26 o
   7   7   0        5.11        3.35      2.54 o
   8   7   0        3.04        2.09      4.75 o
 -10   8   0        2.93        1.92      2.46 o
  -9   8   0        3.42       -0.63      1.98 o
  -8   8   0        0.14       -2.62      2.62 o
  -7   8   0        2.24       -2.13      2.13 o
  -6   8   0        0.01        0.07      1.23 o
  -5   8   0       97.76       98.45      6.54 o
  -4   8   0        0.16        0.38      1.06 o
  -3   8   0      290.79      303.75      9.89 o
  -2   8   0        4.18        0.39      1.09 o
  -1   8   0      224.78      246.31      7.76 o
   0   8   0      218.45      236.35     12.90 o
   1   8   0        0.04       -0.93      0.93 o
   2   8   0        8.29        6.07      1.22 o
   3   8   0      228.49      250.63     12.87 o
   4   8   0       50.65       53.99      5.75 o
   5   8   0       75.60       80.61     10.03 o
   6   8   0        1.08        1.66      2.59 o
   7   8   0        0.13       -0.05      1.97 o
 -10   9   0        0.33       -0.98      2.08 o
  -9   9   0        0.06       -0.87      1.91 o
  -8   9   0        3.68        3.97      1.88 o
  -7   9   0        0.07       -0.51      1.75 o
  -6   9   0        6.96        2.81      1.30 o
  -5   9   0        0.74       -0.51      1.09 o
  -4   9   0       18.37       19.87      2.91 o
  -3   9   0       20.66       21.60      3.64 o
  -2   9   0        2.83        2.26      2.12 o
  -1   9   0        8.17        3.24      2.42 o
   0   9   0       17.73       20.36      3.11 o
   1   9   0       23.40       31.84      3.27 o
   2   9   0        3.85        4.63      1.89 o
   3   9   0        5.26        2.19      1.57 o
   4   9   0        2.99        1.04      2.02 o
   5   9   0        2.12       -1.38      2.50 o
   6   9   0       10.11       14.64      4.93 o
  -9  10   0        2.25        1.44      3.26 o
  -8  10   0        0.03       -3.46      3.46 o
  -7  10   0        4.64        0.74      1.65 o
  -6  10   0        0.28       -2.35      2.35 o
  -5  10   0        1.55        0.30      1.69 o
  -4  10   0       46.70       57.62      6.63 o
  -3  10   0       17.34       21.07      4.45 o
  -2  10   0        2.59        2.97      1.63 o
  -1  10   0        3.57        1.12      1.66 o
   0  10   0       33.69       32.99      5.96 o
   1  10   0        1.68       -1.18      2.78 o
   2  10   0        0.12       -1.65      1.65 o
   3  10   0       12.81       15.64      4.93 o
   4  10   0        1.53        8.27      6.13 o
   5  10   0        9.10       13.33      8.42 o
  -7  11   0        1.96       -0.75      2.78 o
  -6  11   0        3.62        1.67      1.89 o
  -5  11   0        5.91        6.19      2.68 o
  -4  11   0        0.98        1.11      1.77 o
  -3  11   0        1.37        2.17      2.05 o
  -2  11   0       22.52       32.73      6.26 o
  -1  11   0        0.88        3.11      3.99 o
   0  11   0        4.42        1.50      4.60 o
   1  11   0        3.60        0.36      3.27 o
   2  11   0        9.49       20.40      8.55 o
   3  11   0        6.11        9.74      4.88 o
  -6  12   0        7.13       12.71      4.14 o
  -5  12   0        0.45        0.11      1.85 o
  -4  12   0        3.15        1.50      2.42 o
  -3  12   0        0.10       -2.92      4.79 o
  -2  12   0       10.86       12.43      7.00 o
  -1  12   0        0.38        7.02      5.15 o
   0  12   0        0.05        1.40      3.34 o
   1  12   0        0.77       12.28      7.93 o
  -2 -12   1        4.13        4.01      4.94 o
  -1 -12   1        7.18        6.87      4.01 o
   0 -12   1        1.96       -1.13      2.65 o
   1 -12   1       20.62       28.34      6.94 o
   2 -12   1        0.16       -2.69      3.40 o
   3 -12   1       16.55       15.10      4.61 o
   4 -12   1        3.45        3.35      2.71 o
   5 -12   1        0.30        0.81      1.86 o
   6 -12   1       15.20       16.61      4.69 o
  -4 -11   1        2.84       14.56      7.55 o
  -3 -11   1        3.75       12.05      7.40 o
  -2 -11   1       33.53       50.30      5.94 o
  -1 -11   1        7.54        4.46      2.17 o
   0 -11   1       10.76       17.24      4.92 o
   1 -11   1       82.73      124.61     18.51 o
   2 -11   1       25.57       29.79      5.91 o
   3 -11   1       39.32       51.24      5.59 o
   4 -11   1        0.10       -0.44      1.47 o
   5 -11   1        0.67       -1.10      1.58 o
   6 -11   1        3.04        1.95      2.17 o
   7 -11   1        3.14        2.93      3.39 o
   8 -11   1        4.86        7.20      4.13 o
  -5 -10   1        1.60        3.29      3.86 o
  -4 -10   1       10.00        6.03      3.47 o
  -3 -10   1       19.64       18.21      3.90 o
  -2 -10   1       63.80       77.30      7.90 o
  -1 -10   1       44.75       39.56      6.71 o
   0 -10   1        0.53        1.72      1.86 o
   1 -10   1        3.13        1.36      2.09 o
   2 -10   1       32.20       28.74      4.78 o
   3 -10   1       43.08       45.57      5.76 o
   4 -10   1       16.20       10.33      2.45 o
   5 -10   1        1.40       -1.84      1.92 o
   6 -10   1        2.60        2.35      2.18 o
   7 -10   1        9.54        1.41      2.09 o
   8 -10   1        3.33        6.01      2.25 o
   9 -10   1        1.31       -0.02      2.90 o
  -7  -9   1        6.82        8.18      6.58 o
  -6  -9   1        1.65        2.21      2.91 o
  -5  -9   1        7.41        6.25      4.68 o
  -4  -9   1       67.12       89.19      7.87 o
  -3  -9   1        7.50       10.73      3.00 o
  -2  -9   1        0.48        0.47      1.55 o
  -1  -9   1       65.92       74.52      4.86 o
   0  -9   1       42.04       46.00      3.83 o
   1  -9   1       23.09       18.81      3.35 o
   2  -9   1        5.24        3.15      1.73 o
   3  -9   1        3.39       -1.06      3.23 o
   4  -9   1        5.98        4.73      2.14 o
   5  -9   1        7.80        4.96      2.08 o
   6  -9   1        0.30       -0.16      1.37 o
   7  -9   1        1.77        1.53      1.99 o
   8  -9   1        0.17       -1.99      1.99 o
   9  -9   1       20.99       25.10      4.42 o
  -8  -8   1        3.33        0.12      5.13 o
  -7  -8   1        4.57        3.36      5.82 o
  -6  -8   1        0.99       -0.12      2.53 o
  -5  -8   1        0.33        0.66      2.97 o
  -4  -8   1       92.65       89.74      6.17 o
  -3  -8   1      535.79      598.48     11.56 o
  -2  -8   1       36.77       44.32      3.05 o
  -1  -8   1        8.70       10.51      1.76 o
   0  -8   1       88.48       86.70      4.09 o
   1  -8   1       23.71       33.40      3.95 o
   2  -8   1      203.82      211.33      7.05 o
   3  -8   1       33.26       32.92      3.33 o
   4  -8   1      209.47      231.56      9.36 o
   5  -8   1      119.46      135.00      6.89 o
   6  -8   1      172.38      186.13      8.44 o
   7  -8   1        3.89       -0.91      1.78 o
   8  -8   1        0.00       -0.56      1.76 o
   9  -8   1        0.16       -1.38      2.03 o
  10  -8   1        0.03        1.88      2.06 o
  -8  -7   1        1.90        0.43      3.20 o
  -7  -7   1        5.73        5.20      2.28 o
  -6  -7   1       21.79       15.67      3.94 o
  -5  -7   1       30.19       35.57      4.13 o
  -4  -7   1       72.72       79.58      5.56 o
  -3  -7   1        0.04        1.36      1.10 o
  -2  -7   1       46.90       43.86      2.62 o
  -1  -7   1       19.05       14.86      1.42 o
   0  -7   1      312.46      300.23      7.20 o
   1  -7   1        7.93        7.25      1.79 o
   2  -7   1       53.70       50.13      3.48 o
   3  -7   1      120.23      121.93      4.60 o
   4  -7   1       19.32       17.50      1.96 o
   5  -7   1       24.84       16.87      2.00 o
   6  -7   1        1.39        2.49      1.34 o
   7  -7   1       57.52       54.63      4.57 o
   8  -7   1       25.74       24.89      4.01 o
   9  -7   1        0.02        0.28      1.75 o
  10  -7   1        0.79        2.71      1.92 o
  11  -7   1        0.00        0.90      3.25 o
  -9  -6   1        1.51        3.87      4.21 o
  -8  -6   1        3.61        3.05      2.48 o
  -7  -6   1       30.97       25.36      5.56 o
  -6  -6   1      324.54      379.05     13.86 o
  -5  -6   1      161.91      179.31      7.45 o
  -4  -6   1        3.01        3.37      0.90 o
  -3  -6   1        5.02        2.87      1.10 o
  -2  -6   1        0.92        0.63      0.61 o
  -1  -6   1        0.40        1.13      0.55 o
   0  -6   1       68.49       74.62      3.25 o
   1  -6   1       16.83       16.57      1.61 o
   2  -6   1       47.90       42.82      2.37 o
   3  -6   1        7.16        5.17      1.03 o
   4  -6   1        6.32        4.78      1.33 o
   5  -6   1       33.86       30.52      2.17 o
   6  -6   1        3.73        3.58      2.13 o
   7  -6   1        3.57       -0.40      1.56 o
   8  -6   1        6.19        5.14      1.94 o
   9  -6   1        1.76        2.96      1.94 o
  10  -6   1       10.71       13.01      2.98 o
  11  -6   1        4.22        5.63      3.24 o
 -10  -5   1       10.08       12.78      5.46 o
  -9  -5   1       16.28       14.53      3.98 o
  -8  -5   1        0.03        0.35      4.11 o
  -7  -5   1        4.60        2.84      1.73 o
  -6  -5   1        0.16        1.17      1.48 o
  -5  -5   1       59.59       55.13      3.90 o
  -4  -5   1       12.36       12.66      2.27 o
  -3  -5   1        8.23        6.57      1.11 o
  -2  -5   1       74.69       60.93      2.38 o
  -1  -5   1       62.03       59.48      2.45 o
   0  -5   1       93.59       81.09      3.00 o
   1  -5   1        9.63        5.28      0.79 o
   2  -5   1      106.80       87.86      5.58 o
   3  -5   1      211.82      239.93      6.64 o
   4  -5   1       12.45       18.89      2.13 o
   5  -5   1        3.08        0.83      1.03 o
   6  -5   1       13.52       16.45      1.41 o
   7  -5   1       66.66       63.95      4.29 o
   8  -5   1        0.70       -2.50      2.50 o
   9  -5   1        5.07        4.67      2.01 o
  10  -5   1       17.25       12.98      3.36 o
  11  -5   1        2.48        1.64      2.34 o
 -10  -4   1        2.04        2.04      2.75 o
  -9  -4   1       22.47       21.90      3.98 o
  -8  -4   1      219.82      248.71     12.51 o
  -7  -4   1       22.35       24.62      4.34 o
  -6  -4   1        6.04        3.45      2.43 o
  -5  -4   1      155.94      145.84      9.81 o
  -4  -4   1       53.52       63.71      3.74 o
  -3  -4   1       74.31       97.61      4.22 o
  -2  -4   1      129.74      120.45      3.11 o
  -1  -4   1       16.44       12.10      1.12 o
   0  -4   1      677.30      708.54     14.40 o
   1  -4   1      228.99      210.89      5.39 o
   2  -4   1      190.54      171.63      3.67 o
   3  -4   1        1.60        1.19      0.48 o
   4  -4   1      107.23       90.57      3.14 o
   5  -4   1       14.45       15.89      1.74 o
   6  -4   1       21.40       13.11      2.34 o
   7  -4   1       31.63       32.82      3.11 o
   8  -4   1        0.69       -0.83      1.91 o
   9  -4   1       24.02       19.09      2.92 o
  10  -4   1        2.35        2.05      2.69 o
  11  -4   1        0.83        3.19      2.68 o
 -11  -3   1        1.19       -4.10      5.52 o
 -10  -3   1        0.13        0.86      2.85 o
  -9  -3   1        4.91        1.33      1.72 o
  -8  -3   1       16.92       12.54      2.94 o
  -7  -3   1       11.35        9.83      2.78 o
  -6  -3   1       31.38       27.52      3.44 o
  -5  -3   1       33.96       32.53      2.93 o
  -4  -3   1        2.55        1.89      0.70 o
  -3  -3   1       63.96       43.52      2.20 o
  -2  -3   1      290.72      251.52      3.82 o
  -1  -3   1       51.75       51.27      1.99 o
   0  -3   1        6.09        5.16      0.43 o
   1  -3   1       24.85       32.28      1.30 o
   2  -3   1        6.71        6.20      0.67 o
   3  -3   1      145.11      157.80      3.40 o
   4  -3   1      606.78      611.71     10.00 o
   5  -3   1       10.90        7.99      1.46 o
   6  -3   1      112.26      109.63      6.32 o
   7  -3   1       99.67       94.57      6.17 o
   8  -3   1      119.17      116.05      7.26 o
   9  -3   1        0.66       -0.71      1.61 o
  10  -3   1        5.85        5.38      3.42 o
  11  -3   1        8.84        5.39      2.52 o
 -11  -2   1        6.77       10.67      3.62 o
 -10  -2   1        6.45        3.48      1.75 o
  -9  -2   1       68.84       67.23      6.00 o
  -8  -2   1       24.30       16.77      2.92 o
  -7  -2   1       47.60       43.90      4.10 o
  -6  -2   1      138.22      139.68      6.69 o
  -5  -2   1      106.66       91.39      4.86 o
  -4  -2   1      330.02      354.74      5.86 o
  -3  -2   1     1390.71     1572.87     19.51 o
  -2  -2   1     1366.51     1337.66     10.39 o
  -1  -2   1     4326.85     4260.32     32.13 o
   0  -2   1      877.75      821.89     10.75 o
   1  -2   1      713.31      567.14      4.80 o
   2  -2   1      910.99      815.07     12.90 o
   3  -2   1      102.33       77.28      2.18 o
   4  -2   1        0.83        0.52      0.63 o
   5  -2   1      322.96      340.26      9.57 o
   6  -2   1      210.80      190.49      7.82 o
   7  -2   1        6.36        5.02      1.18 o
   8  -2   1       31.41       30.38      3.64 o
   9  -2   1        0.34        2.27      2.13 o
  10  -2   1        0.48        0.80      1.88 o
  11  -2   1        9.35        9.42      3.40 o
 -11  -1   1        0.02       -1.83      1.86 o
 -10  -1   1       12.79        8.41      1.88 o
  -9  -1   1       38.30       24.85      3.59 o
  -8  -1   1        6.41        4.86      1.59 o
  -7  -1   1      246.17      252.44      9.86 o
  -6  -1   1       53.92       48.53      2.95 o
  -5  -1   1      299.59      341.02      7.04 o
  -4  -1   1     1449.84     1532.91     14.35 o
  -3  -1   1     2943.53     2908.06     16.61 o
  -2  -1   1        4.07        2.87      0.43 o
   2  -1   1    15517.91    15021.54     64.11 o
   3  -1   1      355.19      338.20      6.54 o
   4  -1   1       18.39       22.12      1.67 o
   5  -1   1      510.33      531.62      8.94 o
   6  -1   1       26.85       29.62      3.00 o
   7  -1   1       49.43       44.20      3.37 o
   8  -1   1       16.59       14.98      3.38 o
   9  -1   1        0.58       -2.55      2.55 o
  10  -1   1       12.36        8.53      2.78 o
  11  -1   1        0.89        3.41      2.70 o
 -12   0   1        7.33        6.58      2.79 o
 -11   0   1        1.06       -0.79      2.40 o
 -10   0   1        0.00       -0.70      2.40 o
  -9   0   1        4.04       -0.88      1.70 o
  -8   0   1      133.41      119.97      7.52 o
  -7   0   1        6.38        5.80      1.36 o
  -6   0   1      418.09      419.33      7.48 o
  -5   0   1       93.27      110.59      3.11 o
  -4   0   1       18.00       17.05      1.02 o
  -3   0   1     2356.42     2434.90     18.84 o
  -2   0   1      987.10      978.95     10.22 o
   2   0   1     8786.97     8610.03     57.74 o
   3   0   1     1963.90     1833.21     19.18 o
   4   0   1     2258.20     2255.87     13.94 o
   5   0   1      123.96      125.65      3.81 o
   6   0   1      160.72      157.85      6.30 o
   7   0   1        2.53        1.84      1.29 o
   8   0   1      270.10      286.37     13.98 o
   9   0   1        2.78       -0.51      2.52 o
  10   0   1        2.12       -0.87      2.30 o
  11   0   1       11.01       11.46      3.76 o
 -12   1   1       10.76       10.60      3.56 o
 -11   1   1        1.50       -1.83      2.29 o
 -10   1   1        2.31        1.43      2.25 o
  -9   1   1       23.64       22.08      3.49 o
  -8   1   1        1.58        4.24      1.51 o
  -7   1   1       77.15       73.33      6.07 o
  -6   1   1       51.93       49.51      4.61 o
  -5   1   1        5.36        4.92      0.96 o
  -4   1   1       50.55       65.40      3.43 o
  -3   1   1     1092.23     1177.17     13.12 o
  -2   1   1      530.70      573.28     10.92 o
   1   1   1     1465.14     1360.73      9.67 o
   2   1   1     1434.59     1423.79     10.74 o
   3   1   1     1319.99     1334.85     12.52 o
   4   1   1       50.59       66.28      2.75 o
   5   1   1       32.00       27.33      2.18 o
   6   1   1        2.57        3.70      2.00 o
   7   1   1       25.93       22.61      3.19 o
   8   1   1       81.44       76.03      7.11 o
   9   1   1       16.47       12.41      2.96 o
  10   1   1        1.91        2.91      2.11 o
  11   1   1        1.00        5.73      4.47 o
 -12   2   1        3.52        5.57      3.07 o
 -11   2   1        0.75        0.15      1.94 o
 -10   2   1       22.03       18.82      4.05 o
  -9   2   1        1.18       -0.24      1.49 o
  -8   2   1        7.64        5.11      1.65 o
  -7   2   1       75.20       79.10      4.77 o
  -6   2   1        0.41       -1.25      1.25 o
  -5   2   1        7.55        1.66      1.35 o
  -4   2   1        0.52        1.81      1.38 o
  -3   2   1      761.67      770.04     10.59 o
  -2   2   1     4841.58     4815.17     58.03 o
  -1   2   1        0.89        1.37      0.84 o
   0   2   1      218.42      203.74      2.59 o
   1   2   1       82.46       78.38      1.66 o
   2   2   1      588.48      639.10      8.49 o
   3   2   1      120.33      122.71      2.91 o
   4   2   1      286.02      327.65      7.34 o
   5   2   1       25.48       20.71      1.97 o
   6   2   1       13.93        9.92      1.86 o
   7   2   1        0.06       -1.66      1.88 o
   8   2   1       37.79       29.07      8.56 o
   9   2   1       50.43       62.25      8.62 o
  10   2   1        1.95       -1.03      2.77 o
  11   2   1        0.07        0.80      6.28 o
 -12   3   1        0.73       -3.53      3.99 o
 -11   3   1        6.03        7.51      2.90 o
 -10   3   1        0.05        1.66      1.76 o
  -9   3   1        3.80        2.38      1.98 o
  -8   3   1       16.67       12.36      2.30 o
  -7   3   1      177.29      193.71      7.77 o
  -6   3   1        5.76        8.65      1.84 o
  -5   3   1      255.31      250.73      8.80 o
  -4   3   1      148.10      127.75      4.59 o
  -3   3   1        0.32        0.64      0.57 o
  -2   3   1     5969.99     5987.90     61.70 o
  -1   3   1      130.80      130.41      2.99 o
   0   3   1       72.58       65.38      1.68 o
   1   3   1        0.45        0.42      0.31 o
   2   3   1        0.12       -0.41      0.41 o
   3   3   1      892.34      946.51      9.52 o
   4   3   1        7.28        5.45      1.21 o
   5   3   1        0.75        2.37      1.05 o
   6   3   1       11.70       10.28      2.84 o
   7   3   1        1.76       -3.06      6.43 o
   8   3   1       66.56       73.39      8.69 o
   9   3   1        4.05        2.99      2.87 o
  10   3   1       59.18       62.15      9.27 o
 -12   4   1       10.85       14.06      4.79 o
 -11   4   1        0.03       -0.19      2.33 o
 -10   4   1        1.13        3.59      2.43 o
  -9   4   1      126.42      135.78      7.60 o
  -8   4   1      286.99      301.03     12.84 o
  -7   4   1       41.24       48.62      5.07 o
  -6   4   1       13.97       23.52      3.16 o
  -5   4   1      569.66      552.70     15.77 o
  -4   4   1      306.25      275.45      7.70 o
  -3   4   1     1179.00     1269.89     13.66 o
  -2   4   1     2501.28     2522.56     26.35 o
  -1   4   1        1.10        1.31      0.33 o
   0   4   1      753.03      703.00     11.58 o
   1   4   1      313.33      322.23      7.46 o
   2   4   1       51.61       50.69      1.97 o
   3   4   1      317.87      317.00      5.77 o
   4   4   1       12.38       13.04      1.92 o
   5   4   1        9.45       11.10      2.73 o
   6   4   1       24.81       22.05      3.99 o
   7   4   1       33.17       29.75      4.87 o
   8   4   1        8.14       11.35      3.80 o
   9   4   1        6.08        4.31      4.63 o
  10   4   1        1.14        4.06      3.41 o
 -12   5   1        4.96       14.86      6.46 o
 -11   5   1        2.46        2.84      3.46 o
 -10   5   1        0.64        0.55      1.71 o
  -9   5   1       12.07        6.75      1.91 o
  -8   5   1      183.44      204.83      8.70 o
  -7   5   1       66.69       72.57      5.66 o
  -6   5   1      644.91      638.40     24.85 o
  -5   5   1       63.64       76.61      4.15 o
  -4   5   1      214.00      221.56      7.77 o
  -3   5   1       71.36       74.44      3.16 o
  -2   5   1      632.64      655.37     12.03 o
  -1   5   1       28.52       22.64      1.53 o
   0   5   1       21.40       15.81      1.28 o
   1   5   1       80.67       72.64      3.37 o
   2   5   1        3.23        4.23      0.60 o
   3   5   1       44.52       45.02      2.45 o
   4   5   1       29.77       31.48      2.86 o
   5   5   1      152.79      162.66      7.73 o
   6   5   1        8.85        6.32      1.99 o
   7   5   1       25.48       30.27      4.73 o
   8   5   1       28.79       35.19      5.55 o
   9   5   1        0.37        5.84      3.54 o
 -11   6   1        0.00        2.24      3.01 o
 -10   6   1        2.98        3.96      1.74 o
  -9   6   1        6.97        3.19      1.43 o
  -8   6   1       72.19       66.04      5.21 o
  -7   6   1      357.33      395.05     13.47 o
  -6   6   1      555.94      612.40     15.81 o
  -5   6   1       37.93       36.61      3.07 o
  -4   6   1        0.12       -0.07      0.98 o
  -3   6   1      173.35      173.19      6.63 o
  -2   6   1        0.83        0.06      0.57 o
  -1   6   1        3.53        2.27      0.52 o
   0   6   1      539.31      607.07     11.67 o
   1   6   1       44.21       33.16      4.74 o
   2   6   1       62.72       55.48      2.81 o
   3   6   1        0.34       -0.45      1.22 o
   4   6   1      143.69      158.72      6.13 o
   5   6   1       98.74      102.16      6.21 o
   6   6   1       10.84        5.18      2.15 o
   7   6   1        0.93       -1.25      2.83 o
   8   6   1        6.35        3.27      2.89 o
 -11   7   1       13.06       20.62      5.20 o
 -10   7   1        0.01        0.04      1.99 o
  -9   7   1        1.19       -1.05      1.64 o
  -8   7   1        0.71       -2.88      2.88 o
  -7   7   1       20.31       24.42      3.67 o
  -6   7   1        3.54        3.23      1.46 o
  -5   7   1       21.59       29.58      3.60 o
  -4   7   1        0.08       -0.07      1.12 o
  -3   7   1       34.87       40.84      2.70 o
  -2   7   1        4.12        2.59      0.71 o
  -1   7   1       11.83        6.57      1.08 o
   0   7   1      140.21      144.42      7.94 o
   1   7   1      153.25      165.50      9.24 o
   2   7   1        3.10        1.96      0.71 o
   3   7   1        0.17       -0.53      1.00 o
   4   7   1       36.68       39.36      3.59 o
   5   7   1      169.63      171.89     14.06 o
   6   7   1        4.83        2.86      2.56 o
   7   7   1        0.15       -1.77      3.77 o
   8   7   1        1.33        0.35      3.09 o
 -10   8   1        0.93       -2.51      2.51 o
  -9   8   1       25.79       31.04      5.01 o
  -8   8   1       40.68       44.64      4.60 o
  -7   8   1       27.26       31.81      4.23 o
  -6   8   1        4.45        3.40      1.39 o
  -5   8   1        8.14        5.10      1.77 o
  -4   8   1       22.32       16.54      2.58 o
  -3   8   1       29.51       29.88      3.03 o
  -2   8   1       16.40       16.34      2.03 o
  -1   8   1        7.50        3.35      1.38 o
   0   8   1        0.04        0.31      1.63 o
   1   8   1       60.99       52.70      4.13 o
   2   8   1      105.88      133.14      7.63 o
   3   8   1       52.64       58.63      5.30 o
   4   8   1       83.34       98.09      8.85 o
   5   8   1        2.37        2.78      3.03 o
   6   8   1       37.17       42.87      7.88 o
   7   8   1       13.40       16.06      5.46 o
 -10   9   1        0.01       -2.49      3.01 o
  -9   9   1        1.99       -0.98      2.43 o
  -8   9   1       21.89       17.40      3.51 o
  -7   9   1       21.09       33.15      4.45 o
  -6   9   1        0.03       -0.09      1.66 o
  -5   9   1        1.14       -0.42      1.21 o
  -4   9   1       55.10       50.76      4.69 o
  -3   9   1       31.50       26.25      4.10 o
  -2   9   1       18.03       14.93      3.07 o
  -1   9   1       10.63        5.90      2.81 o
   0   9   1        5.90        2.63      1.86 o
   1   9   1       16.07       20.94      2.50 o
   2   9   1        3.22        3.75      1.40 o
   3   9   1       12.69       12.68      3.42 o
   4   9   1       14.38       11.28      3.55 o
   5   9   1        8.62        8.24      3.59 o
   6   9   1        3.68        7.31      3.76 o
  -9  10   1        6.97       10.04      4.16 o
  -8  10   1        7.18        6.79      2.43 o
  -7  10   1        0.11       -1.96      1.96 o
  -6  10   1        0.08        0.59      2.53 o
  -5  10   1        0.86        0.76      1.80 o
  -4  10   1       13.98        9.27      2.91 o
  -3  10   1       61.80       86.46      8.21 o
  -2  10   1        4.77        2.73      1.52 o
  -1  10   1       27.44       33.71      8.78 o
   0  10   1        1.01       -0.13      1.94 o
   1  10   1       27.85       31.61      5.87 o
   2  10   1       12.57       19.98      5.76 o
   3  10   1        1.93        2.26      3.80 o
   4  10   1       26.42       32.61     11.24 o
  -7  11   1        1.28        1.80      1.94 o
  -6  11   1        0.03        1.92      2.99 o
  -5  11   1        7.39        7.89      2.37 o
  -4  11   1       13.91       15.75      3.91 o
  -3  11   1       15.37       15.37      3.47 o
  -2  11   1       17.00       13.86      3.77 o
  -1  11   1        8.56       10.28      5.81 o
   0  11   1        8.04        6.35      6.63 o
   1  11   1       10.20       20.95      8.55 o
   2  11   1        0.04       -0.32      3.12 o
   3  11   1        0.56        3.97      3.50 o
  -5  12   1        8.08       12.71      5.05 o
  -4  12   1       17.08       25.10      6.66 o
  -3  12   1       13.48       27.07      8.90 o
  -2  12   1        1.00        4.97      4.46 o
  -1  12   1        0.17        8.30      7.65 o
   0  12   1       10.36       14.71      8.06 o
  -2 -12   2        0.34       -2.54      3.34 o
  -1 -12   2        0.21        0.21      2.71 o
   0 -12   2       27.66       37.74      6.20 o
   1 -12   2        5.21        6.04      2.64 o
   2 -12   2       32.05       48.26      8.73 o
   3 -12   2        0.09       -6.36      6.36 o
   4 -12   2        2.24       -2.60      5.76 o
   5 -12   2        9.76       18.43      3.82 o
   6 -12   2        1.25        0.72      2.19 o
  -4 -11   2        0.55        3.60      6.17 o
  -3 -11   2        0.08       -3.10      5.97 o
  -2 -11   2        0.10        1.52      2.60 o
  -1 -11   2        5.75        4.16      3.28 o
   0 -11   2       62.58       68.77      7.81 o
   1 -11   2       14.43       16.77      5.29 o
   2 -11   2        8.44        9.52      4.55 o
   3 -11   2       13.08       21.62      3.51 o
   4 -11   2        4.58        1.15      1.50 o
   5 -11   2        7.13        7.19      1.98 o
   6 -11   2        1.06        0.42      1.87 o
   7 -11   2        2.05        0.71      2.48 o
  -6 -10   2       25.89       48.38     12.52 o
  -5 -10   2        0.25        6.52      5.46 o
  -4 -10   2        0.12       -2.75      2.75 o
  -3 -10   2        0.14        2.29      1.67 o
  -2 -10   2       34.85       43.87      5.18 o
  -1 -10   2        1.05       -3.84      3.84 o
   0 -10   2       17.42       11.17      2.90 o
   1 -10   2        4.57        9.52      2.76 o
   2 -10   2       98.52      123.81      7.84 o
   3 -10   2        0.17       -2.04      2.16 o
   4 -10   2        0.00       -1.84      2.10 o
   5 -10   2        5.96        5.53      2.01 o
   6 -10   2        5.16        4.89      2.27 o
   7 -10   2        0.32        0.97      2.00 o
   8 -10   2        1.12       -1.98      2.42 o
   9 -10   2        0.11        0.72      1.92 o
  -7  -9   2        3.20        2.37      6.59 o
  -6  -9   2       24.77       24.79      5.96 o
  -5  -9   2       49.08       63.86      7.11 o
  -4  -9   2       19.05       15.71      2.99 o
  -3  -9   2       16.89       17.84      2.96 o
  -2  -9   2       30.26       37.59      3.78 o
  -1  -9   2      725.30      820.10     12.48 o
   0  -9   2      117.34      132.77      5.89 o
   1  -9   2        1.70        3.65      1.61 o
   2  -9   2      166.78      219.20      9.67 o
   3  -9   2      323.69      396.08     10.62 o
   4  -9   2       15.73        8.08      2.62 o
   5  -9   2        0.10       -1.19      1.44 o
   6  -9   2        3.57        1.64      1.23 o
   7  -9   2       14.22       10.78      2.42 o
   8  -9   2        0.65       -0.74      1.97 o
   9  -9   2        1.46        4.43      2.25 o
  -8  -8   2        0.39        3.29      5.64 o
  -7  -8   2        3.63        1.64      2.49 o
  -6  -8   2        8.85        4.45      2.93 o
  -5  -8   2       47.12       56.32      5.18 o
  -4  -8   2      316.32      359.04     10.68 o
  -3  -8   2        1.43        4.40      1.87 o
  -2  -8   2        1.55        2.82      0.97 o
  -1  -8   2       51.19       53.14      2.88 o
   0  -8   2        4.75        2.55      0.87 o
   1  -8   2      415.78      449.57     12.46 o
   2  -8   2      165.30      174.20      6.16 o
   3  -8   2       19.73       15.87      2.08 o
   4  -8   2      101.93      115.81      6.13 o
   5  -8   2      396.74      447.88     12.54 o
   6  -8   2      160.15      197.60      8.68 o
   7  -8   2       25.15       24.18      3.76 o
   8  -8   2        1.40       -0.66      2.26 o
   9  -8   2        9.49       12.73      3.20 o
  10  -8   2        3.07        7.52      2.34 o
  -9  -7   2        8.47       12.97      7.10 o
  -8  -7   2        2.26       -0.12      2.58 o
  -7  -7   2        6.81        5.41      2.56 o
  -6  -7   2       19.23       19.84      4.36 o
  -5  -7   2        2.80        1.03      1.19 o
  -4  -7   2      535.25      571.71     17.74 o
  -3  -7   2      123.08      109.78      5.47 o
  -2  -7   2        9.27        6.32      0.90 o
  -1  -7   2       47.99       51.30      2.62 o
   0  -7   2        6.15        7.50      1.10 o
   1  -7   2        0.00       -0.34      0.38 o
   2  -7   2        1.82        2.03      0.78 o
   3  -7   2        7.56        2.92      0.88 o
   4  -7   2       19.14       19.58      2.34 o
   5  -7   2      164.49      192.98      7.74 o
   6  -7   2       21.39       14.88      2.23 o
   7  -7   2        8.42        2.92      1.57 o
   8  -7   2        8.28       10.27      2.87 o
   9  -7   2        1.03        1.30      1.92 o
  10  -7   2        0.14       -0.84      2.54 o
  -9  -6   2        0.79       -1.13      2.58 o
  -8  -6   2        3.24        3.59      2.56 o
  -7  -6   2       14.09       19.37      3.13 o
  -6  -6   2        6.11        4.58      1.15 o
  -5  -6   2      729.80      783.95     12.34 o
  -4  -6   2       87.50       80.66      5.04 o
  -3  -6   2        1.52        1.12      0.51 o
  -2  -6   2        2.55        3.54      0.64 o
  -1  -6   2      138.24      140.88      3.96 o
   0  -6   2        9.96        8.69      0.95 o
   1  -6   2       17.20       11.05      0.96 o
   2  -6   2      217.69      240.66      6.30 o
   3  -6   2      165.78      169.40      5.58 o
   4  -6   2        0.15       -0.14      1.05 o
   5  -6   2       11.16        9.85      1.51 o
   6  -6   2       12.90       11.89      1.76 o
   7  -6   2        0.71        0.20      1.55 o
   8  -6   2       36.53       41.58      5.08 o
   9  -6   2        4.12        0.47      2.63 o
  10  -6   2        1.08        3.26      2.03 o
  11  -6   2        2.74        1.90      2.76 o
 -10  -5   2        1.03        2.01      4.40 o
  -9  -5   2        2.05        1.12      1.83 o
  -8  -5   2        2.43       -0.09      1.92 o
  -7  -5   2       16.45       17.40      3.21 o
  -6  -5   2       61.97       65.63      4.62 o
  -5  -5   2      254.16      264.75     11.12 o
  -4  -5   2       10.79       13.33      1.39 o
  -3  -5   2       16.01       13.04      1.25 o
  -2  -5   2      415.15      410.14     14.27 o
  -1  -5   2      128.30      137.49      3.24 o
   0  -5   2        0.04        0.21      0.37 o
   1  -5   2        5.76        4.66      0.87 o
   2  -5   2      121.90      108.52      3.44 o
   3  -5   2      203.85      210.55      4.91 o
   4  -5   2        2.90        2.70      0.97 o
   5  -5   2       19.95       20.56      1.90 o
   6  -5   2       39.53       34.98      2.96 o
   7  -5   2      140.73      141.29      6.20 o
   8  -5   2      150.79      146.87      9.04 o
   9  -5   2        9.62        8.07      2.42 o
  10  -5   2        0.23       -4.45      4.45 o
  11  -5   2        8.00       11.07      3.70 o
 -11  -4   2       11.62       13.05      4.55 o
 -10  -4   2        3.06       -2.02      2.90 o
  -9  -4   2       11.32        5.03      2.47 o
  -8  -4   2       40.21       43.50      5.15 o
  -7  -4   2        0.16       -0.11      2.36 o
  -6  -4   2      182.37      204.15      9.08 o
  -5  -4   2      130.88      118.52     13.06 o
  -4  -4   2      228.46      237.96      6.52 o
  -3  -4   2       14.79        7.86      1.82 o
  -2  -4   2      377.41      415.71      8.19 o
  -1  -4   2       98.27      102.97      3.47 o
   0  -4   2        2.22        2.18      0.29 o
   1  -4   2       53.86       51.94      1.64 o
   2  -4   2      722.35      715.69      6.88 o
   3  -4   2      192.96      223.87      4.51 o
   4  -4   2       52.75       53.58      2.72 o
   5  -4   2        5.46        8.49      1.16 o
   6  -4   2       21.23       15.38      1.36 o
   7  -4   2      137.79      130.83      5.46 o
   8  -4   2      274.85      280.16     11.97 o
   9  -4   2       15.81       11.01      2.69 o
  10  -4   2       15.94       12.65      3.54 o
  11  -4   2        0.49        1.43      2.32 o
 -11  -3   2        1.47       -1.32      3.54 o
 -10  -3   2        5.54        8.39      3.10 o
  -9  -3   2       15.93       22.70      4.27 o
  -8  -3   2       51.24       49.63      4.60 o
  -7  -3   2       12.79       12.10      2.04 o
  -6  -3   2       26.14       26.83      2.86 o
  -5  -3   2      497.65      476.04     10.06 o
  -4  -3   2      598.60      590.85     10.16 o
  -3  -3   2      152.05      162.63      6.77 o
  -2  -3   2     4170.96     4372.91     31.27 o
  -1  -3   2      584.74      616.16      6.16 o
   0  -3   2      651.39      594.67      5.53 o
   1  -3   2     1066.94     1015.92      7.46 o
   2  -3   2      376.67      406.17      5.77 o
   3  -3   2      769.72      830.23     16.08 o
   4  -3   2      837.06      795.00      9.18 o
   5  -3   2      295.95      246.33      5.91 o
   6  -3   2        4.00        6.39      2.12 o
   7  -3   2      192.95      181.49      7.03 o
   8  -3   2       93.81       87.08      6.50 o
   9  -3   2       11.00        8.79      2.59 o
  10  -3   2        0.18       -2.05      2.05 o
  11  -3   2        5.34       10.62      3.79 o
 -11  -2   2        1.29       -0.73      2.39 o
 -10  -2   2       31.54       28.89      4.19 o
  -9  -2   2       41.57       40.66      4.71 o
  -8  -2   2       80.16       88.92      6.26 o
  -7  -2   2        5.96        4.74      1.63 o
  -6  -2   2       44.87       49.44      3.89 o
  -5  -2   2      248.51      276.87      7.22 o
  -4  -2   2      127.16      115.77      3.48 o
  -3  -2   2      729.63      692.19      9.71 o
  -2  -2   2     1161.62     1202.30     14.11 o
  -1  -2   2     3751.95     3601.12     17.71 o
   0  -2   2      141.82      139.07      2.38 o
   1  -2   2     2750.38     2346.63     11.65 o
   2  -2   2      777.79      773.64     11.31 o
   3  -2   2      172.63      154.25      4.59 o
   4  -2   2      624.48      698.30     11.63 o
   5  -2   2       24.18       19.81      2.30 o
   6  -2   2       24.73       24.53      1.85 o
   7  -2   2      130.44      139.73      7.42 o
   8  -2   2        0.20        0.01      2.49 o
   9  -2   2        0.45       -0.05      1.88 o
  10  -2   2       18.14       17.24      4.24 o
  11  -2   2       43.41       67.41      8.87 o
 -12  -1   2        1.26        0.79      1.81 o
 -11  -1   2        0.09        0.10      1.82 o
 -10  -1   2        1.24        0.03      1.57 o
  -9  -1   2       13.49       10.90      2.62 o
  -8  -1   2        0.49        0.81      1.28 o
  -7  -1   2       93.94       94.55      4.34 o
  -6  -1   2      339.76      314.47      9.58 o
  -5  -1   2       32.46       29.01      2.28 o
  -4  -1   2      629.39      664.73      8.18 o
  -3  -1   2      104.59       92.85      2.36 o
  -2  -1   2    12334.68    12450.05     62.18 o
  -1  -1   2      461.15      472.75      6.23 o
   1  -1   2     2231.57     2047.32     25.77 o
   2  -1   2    13542.40    13233.54    132.08 o
   3  -1   2       56.25       39.81      1.66 o
   4  -1   2       40.37       45.28      2.64 o
   5  -1   2      409.22      417.66      6.82 o
   6  -1   2       18.23       21.05      2.11 o
   7  -1   2      329.02      341.66     11.26 o
   8  -1   2       21.26       12.89      3.07 o
   9  -1   2       18.13       22.75      4.32 o
  10  -1   2        4.65        2.96      2.47 o
  11  -1   2       17.31       22.88      5.22 o
 -12   0   2        2.97       -1.69      2.45 o
 -11   0   2        0.13       -0.43      2.03 o
 -10   0   2        6.97        3.16      2.29 o
  -9   0   2        4.65        6.06      2.16 o
  -8   0   2       12.02       12.87      2.47 o
  -7   0   2        5.00        5.15      1.39 o
  -6   0   2       31.45       34.03      1.82 o
  -5   0   2       60.19       57.53      3.49 o
  -4   0   2       64.11       68.25      2.44 o
  -3   0   2      186.15      202.67      3.96 o
  -2   0   2      909.49      981.01     11.49 o
   1   0   2     2614.66     2417.75     23.27 o
   2   0   2       85.85       98.68      2.65 o
   3   0   2      233.55      252.87      4.88 o
   4   0   2     2533.53     2670.84     19.27 o
   5   0   2      756.65      743.46     10.99 o
   6   0   2       68.27       59.84      3.15 o
   7   0   2       28.56       34.40      4.60 o
   8   0   2       32.13       29.25      4.73 o
   9   0   2        5.66        4.67      2.39 o
  10   0   2       82.18       86.08     11.13 o
  11   0   2        2.43        8.45      5.31 o
 -12   1   2        0.00       -1.21      3.31 o
 -11   1   2        1.94       -2.44      2.44 o
 -10   1   2        3.58        0.16      1.80 o
  -9   1   2        3.75        7.19      2.13 o
  -8   1   2        1.57        1.70      1.21 o
  -7   1   2       22.73       27.37      2.53 o
  -6   1   2       11.95       11.35      1.33 o
  -5   1   2      334.84      351.42     11.41 o
  -4   1   2       24.48       23.00      2.93 o
  -3   1   2       20.64       31.28      1.89 o
  -2   1   2      398.57      371.62      5.59 o
  -1   1   2     5883.84     6033.46     25.54 o
   0   1   2     6569.07     6153.92     58.54 o
   1   1   2        4.09        4.78      0.97 o
   2   1   2        2.59        3.35      0.49 o
   3   1   2       74.42       79.16      2.65 o
   4   1   2      372.69      455.83      9.25 o
   5   1   2      537.72      549.88     10.77 o
   6   1   2      224.39      191.10     11.41 o
   7   1   2        0.26        1.16      1.81 o
   8   1   2       58.64       56.12      8.05 o
   9   1   2       15.51       12.32      4.01 o
  10   1   2       11.26       14.18      4.67 o
  11   1   2       23.84       28.77      7.12 o
 -12   2   2        0.03       -0.01      3.14 o
 -11   2   2        2.19       -1.87      2.00 o
 -10   2   2        0.91        0.56      2.15 o
  -9   2   2       38.58       27.94      3.03 o
  -8   2   2        5.97        4.69      1.28 o
  -7   2   2      134.95      134.53      7.42 o
  -6   2   2       88.53       92.77      6.59 o
  -5   2   2       21.36       12.78      2.24 o
  -4   2   2      401.52      427.17     15.69 o
  -3   2   2     1649.84     1715.56     23.27 o
  -2   2   2     2435.13     2337.86     37.96 o
  -1   2   2      145.45      147.93      4.95 o
   0   2   2     2901.17     2762.19     29.31 o
   1   2   2      480.63      462.29      6.28 o
   2   2   2       43.15       57.76      2.26 o
   3   2   2      593.41      627.20      9.35 o
   4   2   2        3.22        1.91      0.81 o
   5   2   2       91.56       92.62      4.26 o
   6   2   2        5.91        3.01      4.16 o
   7   2   2       23.19       29.44      7.40 o
   8   2   2      222.96      208.22     15.07 o
   9   2   2        4.96        1.70      2.47 o
  10   2   2        1.52       -1.82      2.52 o
 -12   3   2       18.74       13.57      6.52 o
 -11   3   2        4.40        3.26      2.28 o
 -10   3   2        0.14       -2.01      2.01 o
  -9   3   2       53.84       50.43      4.38 o
  -8   3   2       28.14       29.44      2.99 o
  -7   3   2       82.65       71.89      5.55 o
  -6   3   2       28.27       30.77      4.03 o
  -5   3   2        7.82        6.72      1.01 o
  -4   3   2       48.37       52.20      2.59 o
  -3   3   2      959.70     1057.27     13.09 o
  -2   3   2     1286.63     1211.56     14.48 o
  -1   3   2       60.60       57.76      2.14 o
   0   3   2       57.05       63.28      2.06 o
   1   3   2      534.36      562.50      6.38 o
   2   3   2     1819.79     1916.08     19.55 o
   3   3   2      124.68      145.18      4.83 o
   4   3   2      147.16      174.13      7.03 o
   5   3   2        0.01        0.86      1.36 o
   6   3   2        6.37        7.15      3.71 o
   7   3   2        1.58        1.82      2.99 o
   8   3   2       69.46       65.34      8.53 o
   9   3   2        0.11       -1.80      1.92 o
  10   3   2        1.55        7.36      3.53 o
 -12   4   2        0.12        0.39      2.24 o
 -11   4   2        7.36        4.51      2.65 o
 -10   4   2       16.73        9.28      3.74 o
  -9   4   2       17.60       11.23      2.32 o
  -8   4   2        2.24        0.61      2.00 o
  -7   4   2        2.40        1.48      1.38 o
  -6   4   2      708.37      728.13     16.37 o
  -5   4   2      261.16      299.53      7.55 o
  -4   4   2      358.31      370.05     10.11 o
  -3   4   2     1455.06     1599.76     19.04 o
  -2   4   2     1411.46     1356.68     21.48 o
  -1   4   2      893.84      958.36     12.06 o
   0   4   2       36.82       38.24      1.89 o
   1   4   2      367.62      388.49      7.01 o
   2   4   2        6.69        5.93      0.86 o
   3   4   2        1.59        0.84      0.73 o
   4   4   2        7.49        9.95      2.05 o
   5   4   2      136.68      132.57      8.33 o
   6   4   2       18.71       10.69      2.36 o
   7   4   2       58.85       68.19      6.90 o
   8   4   2       26.09       34.54      5.29 o
   9   4   2        1.97        2.22      2.08 o
 -12   5   2        0.16        1.46      2.72 o
 -11   5   2        1.73        3.75      2.42 o
 -10   5   2       29.80       28.28      4.38 o
  -9   5   2       85.34       98.37      7.32 o
  -8   5   2       31.37       35.08      4.27 o
  -7   5   2      267.81      287.53     11.37 o
  -6   5   2      137.28      143.17      6.12 o
  -5   5   2     1004.12     1073.28     17.80 o
  -4   5   2      175.03      154.94      5.91 o
  -3   5   2      281.79      307.13      7.76 o
  -2   5   2      221.49      225.04      7.39 o
  -1   5   2        0.34        0.46      0.56 o
   0   5   2      553.08      566.51      9.83 o
   1   5   2      191.48      182.73      5.28 o
   2   5   2        6.74        4.41      0.75 o
   3   5   2        7.65        8.44      1.04 o
   4   5   2        0.61        0.72      1.21 o
   5   5   2        4.00        2.57      1.46 o
   6   5   2       87.66       77.76      6.90 o
   7   5   2       10.92        9.77      2.36 o
   8   5   2        4.80        4.85      3.24 o
   9   5   2       14.07       12.82      5.03 o
 -11   6   2        4.80       -1.50      2.78 o
 -10   6   2        6.98        2.31      1.63 o
  -9   6   2        0.70       -1.51      1.51 o
  -8   6   2      120.36      123.08      8.18 o
  -7   6   2      155.12      164.67      8.88 o
  -6   6   2       26.99       21.43      3.95 o
  -5   6   2       49.23       40.52      4.36 o
  -4   6   2      194.97      219.30      8.52 o
  -3   6   2       10.78       11.66      1.96 o
  -2   6   2      777.87      771.20     35.03 o
  -1   6   2        1.44        0.88      0.61 o
   0   6   2        0.72        0.77      0.79 o
   1   6   2      176.02      155.87      8.27 o
   2   6   2        0.23        0.20      0.71 o
   3   6   2        9.45        6.68      1.36 o
   4   6   2      104.17      107.55      7.19 o
   5   6   2       45.87       54.77      5.61 o
   6   6   2        6.72        3.19      2.35 o
   7   6   2        5.81        8.30      7.50 o
   8   6   2        0.84        3.88      2.89 o
 -11   7   2        0.54        3.92      5.56 o
 -10   7   2        3.64        1.51      1.64 o
  -9   7   2        7.26        4.48      2.07 o
  -8   7   2        9.74        6.85      1.82 o
  -7   7   2       79.52       94.81      7.05 o
  -6   7   2      221.07      259.96     11.02 o
  -5   7   2       63.95       58.55      6.03 o
  -4   7   2       54.08       66.11      4.77 o
  -3   7   2        0.55        0.55      1.00 o
  -2   7   2        4.19        2.19      0.93 o
  -1   7   2       11.71       16.21      1.86 o
   0   7   2       14.88        8.29      1.31 o
   1   7   2       27.87       22.28      3.59 o
   2   7   2       14.41       14.03      2.16 o
   3   7   2        3.69        2.24      1.55 o
   4   7   2        0.00        0.71      1.83 o
   5   7   2       23.35       23.15      5.38 o
   6   7   2        0.84       -0.39      4.73 o
   7   7   2        5.02        5.40      3.37 o
 -10   8   2        2.45        0.75      2.40 o
  -9   8   2        4.82        3.18      2.20 o
  -8   8   2       10.24        8.02      3.82 o
  -7   8   2       24.64       29.47      4.16 o
  -6   8   2       25.25       17.45      3.12 o
  -5   8   2       27.79       32.33      3.97 o
  -4   8   2        3.11        1.62      1.02 o
  -3   8   2        0.34       -1.27      1.83 o
  -2   8   2        0.19       -0.99      1.73 o
  -1   8   2       31.36       29.37      3.51 o
   0   8   2        0.16       -1.04      1.84 o
   1   8   2        1.69       -0.58      1.64 o
   2   8   2       21.10       17.16      2.41 o
   3   8   2       66.73       74.91      7.38 o
   4   8   2       35.66       47.21      6.39 o
   5   8   2        1.11       -2.62      2.62 o
   6   8   2        3.87        7.49      3.59 o
 -10   9   2        0.29       -0.40      2.42 o
  -9   9   2       15.70       18.32      3.91 o
  -8   9   2       30.98       48.01      5.79 o
  -7   9   2        0.95        1.52      1.90 o
  -6   9   2        2.80        4.72      1.66 o
  -5   9   2       63.85       63.46      5.73 o
  -4   9   2        2.65        0.83      1.65 o
  -3   9   2        3.22        0.73      2.05 o
  -2   9   2        0.58        1.53      1.42 o
  -1   9   2        6.54        1.66      3.21 o
   0   9   2        0.30       -1.88      2.07 o
   1   9   2        0.27        0.73      1.45 o
   2   9   2       10.18       10.42      3.34 o
   3   9   2       15.81       14.78      3.85 o
   4   9   2        0.94       -0.15      2.03 o
   5   9   2        1.35       -0.33      2.90 o
  -9  10   2        0.48        0.79      2.63 o
  -8  10   2        0.00        2.59      2.09 o
  -7  10   2        0.44        1.51      1.88 o
  -6  10   2        0.74       -0.99      1.98 o
  -5  10   2        6.14        5.41      3.19 o
  -4  10   2        7.56       11.07      3.40 o
  -3  10   2       14.88       24.49      4.63 o
  -2  10   2        0.48       -2.52      3.30 o
  -1  10   2        0.00       -0.41      1.79 o
   0  10   2        2.77       -0.92      6.87 o
   1  10   2        3.37        0.92      3.36 o
   2  10   2        0.13       -0.10      3.96 o
   3  10   2       10.24       11.94      3.66 o
   4  10   2        0.54        1.76      2.09 o
  -7  11   2        0.14       -0.43      2.71 o
  -6  11   2        0.47        0.34      1.92 o
  -5  11   2        1.31        1.61      2.06 o
  -4  11   2        5.33        8.60      3.00 o
  -3  11   2       21.36       12.44      4.21 o
  -2  11   2        0.95       -2.49      3.41 o
  -1  11   2        2.91        5.44      4.26 o
   0  11   2        0.89        3.04      3.81 o
   1  11   2        4.76       15.91      8.14 o
   2  11   2        2.38       12.35      8.03 o
  -4  12   2        1.83        1.53      2.29 o
  -3  12   2        0.02       -1.52      3.41 o
  -2  12   2        2.30        8.77      6.24 o
  -1  12   2        1.75        6.56      5.22 o
   1 -13   3        3.36        0.25      3.31 o
   2 -13   3        2.37        2.02      6.91 o
   3 -13   3        1.68        4.42      2.98 o
  -3 -12   3        3.91       16.83      8.57 o
  -2 -12   3        0.00       -2.62      2.62 o
  -1 -12   3        1.99        0.83      3.58 o
   0 -12   3        1.79        2.22      2.34 o
   1 -12   3        3.42       -1.18      3.55 o
   2 -12   3        4.22        1.38      5.90 o
   3 -12   3        3.50        5.12      3.41 o
   4 -12   3        0.04        3.12      2.16 o
   5 -12   3        3.06        3.07      3.38 o
   6 -12   3        0.63       -1.29      2.22 o
  -4 -11   3        0.37       -2.03      3.95 o
  -3 -11   3        0.13        0.72      1.97 o
  -2 -11   3        0.04        0.29      2.77 o
  -1 -11   3       18.65       15.25      3.90 o
   0 -11   3       10.69        5.96      2.19 o
   1 -11   3        4.72        5.11      6.83 o
   2 -11   3       15.07       16.96      6.76 o
   3 -11   3        3.10        5.20      1.87 o
   4 -11   3       31.33       38.04      5.05 o
   5 -11   3       12.93       13.67      3.16 o
   6 -11   3        2.74        5.89      3.12 o
   7 -11   3        1.20        1.93      2.64 o
  -6 -10   3        0.45       11.24      7.75 o
  -5 -10   3        0.36        9.54      5.52 o
  -4 -10   3       31.89       23.85      5.00 o
  -3 -10   3       37.46       42.36      5.61 o
  -2 -10   3       15.16       14.56      3.70 o
  -1 -10   3       59.38       52.32      6.48 o
   0 -10   3        3.76        3.08      2.88 o
   1 -10   3        8.31        8.68      2.56 o
   2 -10   3       17.79       11.88      2.63 o
   3 -10   3        0.16       -1.48      1.48 o
   4 -10   3       23.80       27.52      3.84 o
   5 -10   3       12.06       12.20      2.86 o
   6 -10   3        1.46        1.08      1.81 o
   7 -10   3        0.30       -0.31      1.86 o
   8 -10   3        0.84        0.83      1.97 o
  -7  -9   3        0.58        1.09      2.71 o
  -6  -9   3        1.20        1.55      3.15 o
  -5  -9   3       40.48       40.61      5.68 o
  -4  -9   3        0.39       -1.72      1.72 o
  -3  -9   3        0.15        0.25      1.36 o
  -2  -9   3      496.07      561.53     14.65 o
  -1  -9   3        7.04       12.06      1.96 o
   0  -9   3       74.07       86.06      4.44 o
   1  -9   3       43.69       36.96      3.74 o
   2  -9   3      238.91      266.25     10.52 o
   3  -9   3      432.76      499.37     12.05 o
   4  -9   3      122.95      133.24      6.88 o
   5  -9   3       33.12       35.64      3.81 o
   6  -9   3        0.25       -1.01      1.76 o
   7  -9   3       51.04       44.12      5.43 o
   8  -9   3        1.00        1.37      1.94 o
   9  -9   3       11.21       16.78      3.95 o
  -8  -8   3       10.94       19.51      8.24 o
  -7  -8   3        0.88        1.46      2.45 o
  -6  -8   3        0.14       -3.38      3.38 o
  -5  -8   3       72.15       78.82      7.18 o
  -4  -8   3       16.47        8.00      2.69 o
  -3  -8   3      106.23      116.38      5.88 o
  -2  -8   3        6.42        6.65      1.14 o
  -1  -8   3        1.97        2.13      1.06 o
   0  -8   3       95.38       89.21      6.91 o
   1  -8   3       33.83       31.37      4.01 o
   2  -8   3       10.88       10.50      1.66 o
   3  -8   3       26.54       24.57      2.64 o
   4  -8   3       70.87       78.44      5.03 o
   5  -8   3       78.24       77.16      5.23 o
   6  -8   3        7.11        5.94      1.83 o
   7  -8   3       49.79       60.44      6.23 o
   8  -8   3        9.12       11.70      3.02 o
   9  -8   3       11.24       14.98      3.65 o
  10  -8   3        0.36        0.69      2.42 o
  -9  -7   3        2.59        0.78      3.32 o
  -8  -7   3        3.68        4.51      3.44 o
  -7  -7   3        6.25        6.78      3.12 o
  -6  -7   3       65.90       64.11      6.73 o
  -5  -7   3      148.36      159.56      7.72 o
  -4  -7   3      365.82      388.12      9.33 o
  -3  -7   3      266.38      274.28      9.62 o
  -2  -7   3        0.48       -0.26      0.70 o
  -1  -7   3      147.04      151.49      3.57 o
   0  -7   3       64.63       65.88      3.83 o
   1  -7   3      192.74      188.80      5.36 o
   2  -7   3       92.50       87.08      4.12 o
   3  -7   3      109.57      119.30      5.13 o
   4  -7   3        0.54       -0.44      0.75 o
   5  -7   3       14.43       11.75      1.67 o
   6  -7   3       28.58       23.26      2.76 o
   7  -7   3        0.87       -0.09      1.64 o
   8  -7   3       24.29       28.57      4.21 o
   9  -7   3        0.03       -1.36      1.85 o
  10  -7   3        0.08        1.31      2.02 o
 -10  -6   3       13.28       23.05      8.80 o
  -9  -6   3        2.33        2.72      5.55 o
  -8  -6   3        3.37        1.41      3.15 o
  -7  -6   3       34.57       35.99      4.66 o
  -6  -6   3      236.79      256.84     11.22 o
  -5  -6   3      176.28      174.37      7.32 o
  -4  -6   3      104.81       74.69      8.79 o
  -3  -6   3       21.30       28.73      1.95 o
  -2  -6   3      162.64      166.85      6.32 o
  -1  -6   3      278.92      269.96      6.43 o
   0  -6   3      161.45      134.18      7.26 o
   1  -6   3        0.00       -0.18      0.43 o
   2  -6   3      140.99      128.46      4.23 o
   3  -6   3       48.47       36.72      2.62 o
   4  -6   3      292.63      309.93      7.07 o
   5  -6   3       25.52       29.03      2.44 o
   6  -6   3       17.43       13.35      1.65 o
   7  -6   3        0.34       -1.92      1.92 o
   8  -6   3       11.01        9.81      2.64 o
   9  -6   3        4.72        3.26      2.27 o
  10  -6   3        2.57        2.44      1.99 o
 -10  -5   3       10.59       11.35      3.61 o
  -9  -5   3        1.26        1.64      1.84 o
  -8  -5   3       48.60       45.51      6.73 o
  -7  -5   3       59.82       58.53      5.12 o
  -6  -5   3     1447.79     1596.30     24.13 o
  -5  -5   3        0.12        0.87      0.55 o
  -4  -5   3       23.34       14.29      1.71 o
  -3  -5   3      112.89      114.08      4.93 o
  -2  -5   3      192.57      186.93      4.83 o
  -1  -5   3     1159.71     1186.57     35.83 o
   0  -5   3       38.43       46.95      1.71 o
   1  -5   3       36.13       33.13      1.68 o
   2  -5   3       15.42       19.51      1.54 o
   3  -5   3       12.73        9.26      0.99 o
   4  -5   3       78.55       82.03      3.74 o
   5  -5   3       88.68       91.69      3.90 o
   6  -5   3        1.14        1.23      0.81 o
   7  -5   3       53.50       45.84      4.71 o
   8  -5   3       10.86        7.41      1.56 o
   9  -5   3        8.18        5.97      1.84 o
  10  -5   3        2.71        2.38      3.15 o
  11  -5   3        0.10        2.48      2.72 o
 -11  -4   3       13.74       12.63      4.34 o
 -10  -4   3        0.35       -2.32      2.32 o
  -9  -4   3       39.48       37.14      6.39 o
  -8  -4   3       26.95       22.45      3.72 o
  -7  -4   3      194.78      217.34     10.27 o
  -6  -4   3     1029.69     1086.21     20.52 o
  -5  -4   3       20.80       23.01      2.40 o
  -4  -4   3     1089.49     1008.22     46.67 o
  -3  -4   3      311.78      314.25      7.54 o
  -2  -4   3      154.01      210.73      4.98 o
  -1  -4   3     1074.15     1122.59     16.36 o
   0  -4   3      681.52      609.26      7.99 o
   1  -4   3      100.49      101.80      2.50 o
   2  -4   3        5.40        5.67      0.64 o
   3  -4   3        2.59        3.71      0.82 o
   4  -4   3       25.57       24.75      1.81 o
   5  -4   3       34.63       28.24      1.80 o
   6  -4   3       17.86       15.59      1.77 o
   7  -4   3       91.05       83.23      4.46 o
   8  -4   3       42.81       41.95      4.66 o
   9  -4   3       56.76       58.95      6.05 o
  10  -4   3        2.05        3.03      1.79 o
  11  -4   3        2.85       -0.83      2.60 o
 -11  -3   3        2.36       -1.75      3.05 o
 -10  -3   3        9.00       10.64      3.24 o
  -9  -3   3       38.29       36.96      4.32 o
  -8  -3   3      183.65      207.58      9.27 o
  -7  -3   3      224.72      249.85      9.22 o
  -6  -3   3       49.96       46.80      3.20 o
  -5  -3   3      245.35      254.70      6.47 o
  -4  -3   3      146.51      171.81      4.53 o
  -3  -3   3      350.71      301.70     14.81 o
  -2  -3   3        3.24        2.54      0.58 o
  -1  -3   3     1654.74     1546.90     12.07 o
   0  -3   3      222.68      191.00      4.05 o
   1  -3   3      115.73      116.64      2.68 o
   2  -3   3        3.53        5.32      0.79 o
   3  -3   3     5395.45     5634.31     42.95 o
   4  -3   3       12.63       15.82      2.09 o
   5  -3   3       65.74       56.73      4.36 o
   6  -3   3       43.26       50.20      4.58 o
   7  -3   3      335.79      337.13      7.65 o
   8  -3   3       23.79       24.46      3.75 o
   9  -3   3        0.00        0.58      2.03 o
  10  -3   3        5.25        1.03      2.60 o
  11  -3   3        0.48        2.51      2.56 o
 -11  -2   3       36.30       33.16      5.67 o
 -10  -2   3       98.22      100.84      7.52 o
  -9  -2   3       52.23       45.80      4.73 o
  -8  -2   3       54.30       54.80      4.85 o
  -7  -2   3       39.28       42.99      3.97 o
  -6  -2   3       35.36       26.92      3.20 o
  -5  -2   3        1.79        3.52      0.67 o
  -4  -2   3      171.27      194.93      4.38 o
  -3  -2   3        5.93        6.04      0.53 o
  -2  -2   3     6294.36     6605.74     36.54 o
  -1  -2   3        6.28        8.41      1.51 o
   0  -2   3     1767.10     1757.02     10.63 o
   1  -2   3        3.84        2.42      0.66 o
   2  -2   3      190.40      195.88      4.52 o
   3  -2   3      177.61      152.80      5.93 o
   4  -2   3     1136.46     1137.53     23.21 o
   5  -2   3        1.40        1.44      1.58 o
   6  -2   3      252.49      249.20     15.14 o
   7  -2   3      205.83      208.71      7.39 o
   8  -2   3        0.84        0.23      1.75 o
   9  -2   3        0.00       -0.63      1.80 o
  10  -2   3        0.26       -1.59      2.45 o
  11  -2   3        7.13        5.39      3.29 o
 -12  -1   3        2.65        1.33      2.36 o
 -11  -1   3        2.00        1.10      1.80 o
 -10  -1   3      162.21      174.85     10.05 o
  -9  -1   3       10.37        8.37      2.29 o
  -8  -1   3       20.61       23.81      3.26 o
  -7  -1   3      157.04      145.05      6.54 o
  -6  -1   3       99.79       98.69      5.17 o
  -5  -1   3      342.42      357.64      6.59 o
  -4  -1   3       27.47       25.79      1.61 o
  -3  -1   3       42.23       48.38      2.03 o
  -2  -1   3      767.69      722.46      8.43 o
  -1  -1   3     5323.85     5652.95     22.05 o
   0  -1   3    14018.95    13589.03     73.30 o
   1  -1   3      341.18      329.09      5.10 o
   2  -1   3      160.72      154.61      4.35 o
   3  -1   3      721.00      670.60     11.90 o
   4  -1   3      545.29      519.09     12.08 o
   5  -1   3       45.14       42.94      2.93 o
   6  -1   3      853.92      874.16     16.54 o
   7  -1   3       54.14       48.97      4.17 o
   8  -1   3        2.80        2.42      2.52 o
   9  -1   3        0.65       -0.81      2.38 o
  10  -1   3       32.14       31.14      5.83 o
  11  -1   3        0.33        0.28      6.61 o
 -12   0   3        5.85        8.72      3.20 o
 -11   0   3       11.78        7.96      2.51 o
 -10   0   3       20.80       21.94      3.76 o
  -9   0   3        2.55        3.02      1.62 o
  -8   0   3       60.28       58.00      3.62 o
  -7   0   3       64.90       61.60      3.64 o
  -6   0   3      189.74      190.18      6.57 o
  -5   0   3      554.39      599.57     10.92 o
  -4   0   3      139.39      148.54      4.27 o
  -3   0   3       20.77       24.49      1.50 o
  -2   0   3      190.67      207.22      5.24 o
  -1   0   3     4104.23     4178.11     28.41 o
   0   0   3      457.13      413.22      5.67 o
   1   0   3      153.91      149.02      3.17 o
   2   0   3      729.52      693.92     17.08 o
   3   0   3      465.77      435.44      7.24 o
   4   0   3        8.83        8.14      1.44 o
   5   0   3       66.69       53.03      3.16 o
   6   0   3       10.09        9.61      1.37 o
   7   0   3       70.20       71.14      5.94 o
   8   0   3       24.98       26.89      5.73 o
   9   0   3        6.64       10.15      4.31 o
  10   0   3        1.41       -0.70      3.24 o
 -12   1   3       60.60       56.58      6.71 o
 -11   1   3       24.32       10.60      3.65 o
 -10   1   3       41.75       34.86      4.68 o
  -9   1   3        6.09        5.95      1.61 o
  -8   1   3       12.34       11.35      1.61 o
  -7   1   3        4.30        2.18      0.59 o
  -6   1   3      470.94      541.73     10.03 o
  -5   1   3       66.17       77.43      3.79 o
  -4   1   3      214.63      232.55      8.40 o
  -3   1   3        1.54        0.97      0.54 o
  -2   1   3     1083.46     1165.77     15.86 o
  -1   1   3     8941.92     8816.54     48.12 o
   0   1   3     2033.20     1964.70     12.68 o
   1   1   3     2559.99     2566.53     17.17 o
   2   1   3       36.01       36.30      2.06 o
   3   1   3      222.95      221.37      5.63 o
   4   1   3       25.08       31.88      2.27 o
   5   1   3        0.25        0.95      1.00 o
   6   1   3        6.69        2.91      1.42 o
   7   1   3      150.20      149.06     16.65 o
   8   1   3      114.59      105.74     11.11 o
   9   1   3       13.74       11.14      4.27 o
  10   1   3       14.15       16.17      3.96 o
 -12   2   3        0.02        0.83      1.84 o
 -11   2   3        0.92       -0.36      1.85 o
 -10   2   3       60.74       58.10      6.00 o
  -9   2   3       13.53       14.76      2.20 o
  -8   2   3        9.25        4.30      2.09 o
  -7   2   3        0.07       -0.98      2.14 o
  -6   2   3      157.23      163.77      8.88 o
  -5   2   3      360.85      422.02     13.07 o
  -4   2   3       72.71       69.29      4.07 o
  -3   2   3        2.67        0.57      1.24 o
  -2   2   3      621.08      647.59      8.46 o
  -1   2   3     3349.59     3212.56     30.74 o
   0   2   3      185.76      169.87      3.57 o
   1   2   3       88.80       89.44      2.75 o
   2   2   3      100.31      116.12      3.41 o
   3   2   3     1014.88     1087.28     14.38 o
   4   2   3       96.16       89.10      5.71 o
   5   2   3        1.93        1.54      1.84 o
   6   2   3      109.80      112.07      7.72 o
   7   2   3      161.45      170.67     13.30 o
   8   2   3      136.95      155.11     11.27 o
   9   2   3       29.72       42.21      6.56 o
  10   2   3        0.50        0.90      2.46 o
 -12   3   3        4.82        4.32      3.52 o
 -11   3   3        3.83        1.68      1.93 o
 -10   3   3       40.63       38.29      5.21 o
  -9   3   3       76.88       95.36      6.16 o
  -8   3   3      136.74      133.97      8.20 o
  -7   3   3       41.78       38.67      4.87 o
  -6   3   3       26.77       29.75      3.98 o
  -5   3   3        7.04        4.69      1.02 o
  -4   3   3     1351.90     1487.46     15.35 o
  -3   3   3      372.74      407.25      7.25 o
  -2   3   3      474.22      561.81      6.72 o
  -1   3   3      289.66      291.74      5.69 o
   0   3   3      135.85      123.58      3.96 o
   1   3   3      493.97      536.29      7.20 o
   2   3   3      654.63      668.67      9.07 o
   3   3   3      178.51      166.86      5.43 o
   4   3   3       75.57       69.94      4.30 o
   5   3   3       33.98       33.61      3.65 o
   6   3   3        2.21        1.02      2.16 o
   7   3   3       80.48       63.22      8.65 o
   8   3   3        2.57        2.41      2.17 o
   9   3   3       23.92       32.05      5.69 o
 -12   4   3        5.44        4.34      3.20 o
 -11   4   3        3.05        2.78      2.34 o
 -10   4   3        0.61        0.01      1.29 o
  -9   4   3      254.89      282.52     12.92 o
  -8   4   3      160.61      154.24      8.94 o
  -7   4   3       86.50       94.38      7.81 o
  -6   4   3        0.84        1.03      1.57 o
  -5   4   3      242.66      261.32      7.39 o
  -4   4   3      706.47      718.26     10.82 o
  -3   4   3        2.91        2.36      0.62 o
  -2   4   3      529.86      533.07     14.26 o
  -1   4   3      405.90      393.99      8.47 o
   0   4   3       38.57       39.93      2.43 o
   1   4   3        6.05        4.96      0.72 o
   2   4   3      523.51      545.84      9.17 o
   3   4   3       38.81       31.93      2.47 o
   4   4   3      142.81      152.90      6.67 o
   5   4   3       29.17       22.99      3.24 o
   6   4   3        0.10        1.09      1.37 o
   7   4   3       34.55       35.87      5.30 o
   8   4   3        9.86       10.65      3.21 o
   9   4   3        0.35        2.68      2.41 o
 -12   5   3       11.28       10.82      4.05 o
 -11   5   3        1.35        2.48      2.15 o
 -10   5   3       38.23       50.61      5.76 o
  -9   5   3        3.30        0.31      1.74 o
  -8   5   3       98.53      110.44      7.59 o
  -7   5   3      110.59      113.73      8.73 o
  -6   5   3      352.36      379.93      9.87 o
  -5   5   3      104.87      106.08      7.51 o
  -4   5   3       23.26       20.02      2.17 o
  -3   5   3       62.26       61.86      3.49 o
  -2   5   3      703.00      732.33     20.05 o
  -1   5   3       53.10       57.88      3.51 o
   0   5   3     1312.48     1376.35     15.49 o
   1   5   3        3.89        1.87      0.85 o
   2   5   3       95.81       91.59      3.19 o
   3   5   3       58.72       62.84      3.04 o
   4   5   3       31.98       31.62      3.74 o
   5   5   3        5.30        6.38      2.03 o
   6   5   3      127.87      118.57      8.91 o
   7   5   3        0.64        0.13      1.83 o
   8   5   3        0.02       -0.02      3.04 o
 -11   6   3        3.18        1.48      2.23 o
 -10   6   3       13.02       12.82      2.92 o
  -9   6   3       16.69       16.99      3.55 o
  -8   6   3        1.91       -0.83      1.72 o
  -7   6   3        0.40       -0.98      1.95 o
  -6   6   3       31.98       31.59      4.27 o
  -5   6   3       33.88       26.22      3.34 o
  -4   6   3       57.42       56.47      4.19 o
  -3   6   3       16.28       16.98      2.10 o
  -2   6   3        3.32        2.76      1.01 o
  -1   6   3        1.23        1.28      0.84 o
   0   6   3      125.41      124.05      5.89 o
   1   6   3       56.47       55.53      3.46 o
   2   6   3        0.88        0.11      1.16 o
   3   6   3      150.46      154.84      6.09 o
   4   6   3       38.25       50.54      4.67 o
   5   6   3        6.10        7.40      2.45 o
   6   6   3        3.85        3.90      2.07 o
   7   6   3        0.56       -3.34      3.34 o
   8   6   3       10.83       12.58      4.34 o
 -11   7   3       14.11       16.31      3.78 o
 -10   7   3        4.88        3.67      2.47 o
  -9   7   3       19.52       19.80      3.64 o
  -8   7   3       32.82       23.49      3.74 o
  -7   7   3       93.44       95.53      7.23 o
  -6   7   3        0.96       -2.37      3.13 o
  -5   7   3       45.88       48.33      5.68 o
  -4   7   3       10.90        6.13      3.04 o
  -3   7   3       34.76       24.61      2.47 o
  -2   7   3       54.88       51.01      4.03 o
  -1   7   3      145.91      164.02      8.13 o
   0   7   3      237.21      256.38     14.63 o
   1   7   3        0.09       -0.40      1.48 o
   2   7   3        0.16       -1.23      1.35 o
   3   7   3      177.91      178.25     11.10 o
   4   7   3       28.36       32.87      4.89 o
   5   7   3        8.84        9.73      2.62 o
   6   7   3        1.19        1.11      4.78 o
   7   7   3        0.31        0.08      3.04 o
 -10   8   3        3.22        0.47      2.01 o
  -9   8   3        3.91        2.42      2.20 o
  -8   8   3        2.34        2.62      1.41 o
  -7   8   3       40.72       51.86      5.76 o
  -6   8   3       24.73       20.08      3.38 o
  -5   8   3       14.27       16.23      3.92 o
  -4   8   3       23.97       34.35      5.03 o
  -3   8   3       78.45       74.91      7.13 o
  -2   8   3       32.29       36.00      4.80 o
  -1   8   3       11.91       11.37      2.92 o
   0   8   3        0.01        0.09      1.50 o
   1   8   3      167.11      190.58      9.12 o
   2   8   3       37.61       32.42      4.79 o
   3   8   3      101.20      104.07      9.23 o
   4   8   3        3.28        0.93      2.22 o
   5   8   3        0.04       -1.43      2.22 o
   6   8   3        8.51       11.14      4.25 o
  -9   9   3       75.06       94.73     10.05 o
  -8   9   3        3.21        5.58      2.37 o
  -7   9   3        0.22       -0.96      1.66 o
  -6   9   3        0.38        0.83      1.21 o
  -5   9   3        5.52        6.25      2.55 o
  -4   9   3      170.97      188.46     12.25 o
  -3   9   3       32.56       29.77      4.89 o
  -2   9   3        4.92        4.18      2.11 o
  -1   9   3       19.78       12.98      3.77 o
   0   9   3       35.61       35.18      4.83 o
   1   9   3        7.14        7.23      2.78 o
   2   9   3        0.33       -0.81      2.45 o
   3   9   3       29.37       26.15      4.78 o
   4   9   3       16.46       22.27      4.67 o
   5   9   3        0.08       -3.23      3.23 o
  -8  10   3        0.12        1.75      2.43 o
  -7  10   3        2.80        0.74      2.02 o
  -6  10   3        3.99        4.29      2.24 o
  -5  10   3       21.69       25.64      5.11 o
  -4  10   3        2.05        3.27      2.26 o
  -3  10   3        2.04        0.46      2.35 o
  -2  10   3        6.03        6.31      2.95 o
  -1  10   3        9.15        2.52      2.67 o
   0  10   3        2.52       -0.85      2.84 o
   1  10   3        1.39        0.24      4.42 o
   2  10   3        0.07        1.94      2.89 o
   3  10   3        8.21        9.15      3.77 o
  -7  11   3        5.11        7.27      3.21 o
  -6  11   3        0.07        0.23      2.15 o
  -5  11   3       11.43       14.98      4.22 o
  -4  11   3        0.27        1.83      1.83 o
  -3  11   3        8.21        7.79      2.89 o
  -2  11   3        1.53       -4.05      4.05 o
  -1  11   3        0.00       -5.20      7.05 o
   0  11   3        0.33        3.03      2.95 o
   1  11   3        0.03       -0.85      3.59 o
   0 -13   4        1.25        0.91      7.94 o
   1 -13   4        0.26        0.90      4.47 o
   2 -13   4        0.17       -4.92      4.92 o
   3 -13   4        0.20       -2.29      3.32 o
  -3 -12   4        0.01        4.16      5.27 o
  -2 -12   4        4.55        6.48      3.95 o
  -1 -12   4        1.21       -1.61      3.33 o
   0 -12   4        3.52       -0.75      4.19 o
   1 -12   4        6.99        2.73      2.59 o
   2 -12   4        2.38       -3.45      3.67 o
   3 -12   4        0.80        3.27      4.21 o
   4 -12   4        2.31        7.48      4.42 o
   5 -12   4        1.92        6.18      3.85 o
   6 -12   4        0.68        1.55      2.96 o
  -5 -11   4        1.34       -2.85      4.67 o
  -4 -11   4        0.21       -6.46      6.46 o
  -3 -11   4        2.22       -1.02      1.91 o
  -2 -11   4       12.60        6.15      2.45 o
  -1 -11   4        0.38        1.10      2.34 o
   0 -11   4       31.37       30.57      5.93 o
   1 -11   4       16.62       12.98      3.54 o
   2 -11   4       41.43       38.11      7.43 o
   3 -11   4        5.36        3.92      3.50 o
   4 -11   4        2.60        4.08      1.82 o
   5 -11   4        0.16        1.97      1.83 o
   6 -11   4        0.53        2.48      2.61 o
   7 -11   4        0.21        2.15      3.03 o
  -6 -10   4        0.75       10.50      6.44 o
  -5 -10   4        3.54        5.86      3.33 o
  -4 -10   4        0.92       -1.52      6.90 o
  -3 -10   4       11.88       14.81      3.56 o
  -2 -10   4        5.85        3.11      3.97 o
  -1 -10   4        5.27        4.65      2.38 o
   0 -10   4       15.27        4.91      2.31 o
   1 -10   4       25.77       25.71      4.01 o
   2 -10   4       33.88       43.19      4.47 o
   3 -10   4        8.33       10.24      2.51 o
   4 -10   4       36.30       35.70      4.54 o
   5 -10   4        3.44        2.88      2.42 o
   6 -10   4        0.76       -0.06      2.25 o
   7 -10   4        0.00        3.83      2.44 o
   8 -10   4       11.72       17.77      4.19 o
  -7  -9   4        9.28       23.04      8.86 o
  -6  -9   4       22.74       30.90      6.91 o
  -5  -9   4        9.13        9.52      2.54 o
  -4  -9   4        0.46       -1.46      1.46 o
  -3  -9   4       39.67       31.95      3.21 o
  -2  -9   4       18.38       13.77      2.75 o
  -1  -9   4       73.78       75.69      5.78 o
   0  -9   4      169.72      190.49      7.71 o
   1  -9   4       53.04       44.72      3.80 o
   2  -9   4        0.21       -1.35      1.92 o
   3  -9   4      193.03      223.21      7.60 o
   4  -9   4      117.91      152.48      7.31 o
   5  -9   4        3.01        7.17      1.90 o
   6  -9   4        1.67        2.74      1.95 o
   7  -9   4       40.07       47.20      5.74 o
   8  -9   4        2.00        4.41      2.23 o
   9  -9   4        3.01        2.83      2.99 o
  -8  -8   4        1.50        3.13      3.70 o
  -7  -8   4        0.84        2.56      2.53 o
  -6  -8   4        9.70       13.97      3.65 o
  -5  -8   4       11.53       11.70      2.95 o
  -4  -8   4       35.02       29.83      3.47 o
  -3  -8   4       15.20       14.05      2.67 o
  -2  -8   4      225.87      235.36      8.08 o
  -1  -8   4       10.65        8.23      1.19 o
   0  -8   4      173.95      193.61      6.83 o
   1  -8   4      118.55      110.63      4.42 o
   2  -8   4        6.59        5.56      1.40 o
   3  -8   4        0.18        0.09      0.97 o
   4  -8   4        3.12       -0.05      2.10 o
   5  -8   4       16.33       14.82      2.04 o
   6  -8   4      150.39      183.07      8.33 o
   7  -8   4        3.24        5.99      2.36 o
   8  -8   4       14.69        7.95      3.46 o
   9  -8   4        0.30        1.04      2.01 o
  -9  -7   4        1.40        5.68      3.80 o
  -8  -7   4        1.24        4.04      2.33 o
  -7  -7   4        3.96        0.43      2.94 o
  -6  -7   4       40.35       49.67      6.18 o
  -5  -7   4        0.35        0.98      1.50 o
  -4  -7   4        6.58        6.08      1.88 o
  -3  -7   4       43.21       45.63      2.76 o
  -2  -7   4        5.19        3.95      1.14 o
  -1  -7   4       20.88       15.64      1.31 o
   0  -7   4      279.72      270.29      7.31 o
   1  -7   4        2.03        1.45      1.36 o
   2  -7   4        5.33        3.25      0.77 o
   3  -7   4       15.75       15.91      1.94 o
   4  -7   4        3.82        3.09      0.85 o
   5  -7   4       39.32       54.34      3.14 o
   6  -7   4       48.63       49.92      4.25 o
   7  -7   4       59.11       54.85      5.85 o
   8  -7   4       15.00       14.93      3.34 o
   9  -7   4        2.97        2.02      2.99 o
  10  -7   4        5.40        9.56      3.50 o
 -10  -6   4        0.03        5.32      3.93 o
  -9  -6   4        7.63       13.42      4.22 o
  -8  -6   4        2.83        2.16      1.64 o
  -7  -6   4        2.35        1.43      1.50 o
  -6  -6   4       12.81       14.42      2.71 o
  -5  -6   4       28.82       26.34      2.56 o
  -4  -6   4      311.47      314.39      6.87 o
  -3  -6   4        5.81        4.93      1.89 o
  -2  -6   4      141.52      144.89      4.60 o
  -1  -6   4       65.77       58.11      2.20 o
   0  -6   4      287.91      282.11      5.13 o
   1  -6   4       76.89       83.79      3.21 o
   2  -6   4        4.13        1.45      0.74 o
   3  -6   4        0.13        0.76      0.44 o
   4  -6   4       61.76       61.50      2.84 o
   5  -6   4        4.94        7.17      1.43 o
   6  -6   4       14.94       11.15      2.16 o
   7  -6   4        1.50        0.70      1.76 o
   8  -6   4        7.16        6.17      1.96 o
   9  -6   4       14.86       14.87      3.58 o
  10  -6   4        1.41        3.94      3.95 o
 -10  -5   4        3.01        0.89      4.59 o
  -9  -5   4        1.04        0.62      2.33 o
  -8  -5   4        0.77        0.04      1.99 o
  -7  -5   4      102.07       95.56      6.40 o
  -6  -5   4        4.50        1.97      4.15 o
  -5  -5   4       17.08       13.30      1.87 o
  -4  -5   4      193.41      191.84      6.76 o
  -3  -5   4        0.57       -0.21      1.03 o
  -2  -5   4     1193.74     1279.42     14.84 o
  -1  -5   4       21.32       19.42      1.24 o
   0  -5   4      364.69      357.12      5.49 o
   1  -5   4        1.82        0.30      0.82 o
   2  -5   4      618.83      657.86     10.11 o
   3  -5   4        3.76        3.35      1.35 o
   4  -5   4       45.94       34.88      2.64 o
   5  -5   4       68.25       61.75      4.08 o
   6  -5   4       61.51       51.94      3.93 o
   7  -5   4       66.93       66.59      6.07 o
   8  -5   4       21.38       13.09      3.32 o
   9  -5   4        0.00       -2.54      3.91 o
  10  -5   4        0.82        0.53      2.19 o
 -11  -4   4       11.45       14.28      4.44 o
 -10  -4   4        5.03        7.10      3.52 o
  -9  -4   4        5.49        2.08      1.82 o
  -8  -4   4       53.46       54.97      4.61 o
  -7  -4   4        0.19        1.95      1.89 o
  -6  -4   4       38.00       32.78      3.47 o
  -5  -4   4       30.35       29.78      2.19 o
  -4  -4   4      754.67      841.31     14.10 o
  -3  -4   4     1069.60     1113.37     12.93 o
  -2  -4   4       45.40       54.56      3.06 o
  -1  -4   4      220.40      219.78      6.09 o
   0  -4   4      334.77      335.77      7.79 o
   1  -4   4       82.14       69.73      2.42 o
   2  -4   4       39.06       39.64      2.03 o
   3  -4   4        5.03        8.21      1.61 o
   4  -4   4        2.59        3.24      1.47 o
   5  -4   4       39.46       38.49      3.31 o
   6  -4   4      122.51      126.12      6.13 o
   7  -4   4        1.07        1.46      1.85 o
   8  -4   4        3.75       -0.45      1.97 o
   9  -4   4        0.01        0.21      2.28 o
  10  -4   4        3.85        2.77      2.36 o
 -11  -3   4        6.04        7.09      3.02 o
 -10  -3   4       13.74       11.75      3.42 o
  -9  -3   4      113.84      114.67      7.24 o
  -8  -3   4      124.02      124.55      6.96 o
  -7  -3   4       45.47       39.35      3.53 o
  -6  -3   4       87.72       84.31      4.10 o
  -5  -3   4      192.90      199.64      5.58 o
  -4  -3   4      596.32      611.57     13.88 o
  -3  -3   4     3738.37     4023.90     24.53 o
  -2  -3   4      385.51      375.81      9.34 o
  -1  -3   4       25.88       31.58      1.43 o
   0  -3   4     1543.96     1524.59     15.83 o
   1  -3   4      102.04       93.76      2.50 o
   2  -3   4      926.09      906.14     10.69 o
   3  -3   4      311.91      280.58      8.32 o
   4  -3   4       24.81       20.46      2.38 o
   5  -3   4      108.13      123.16      6.95 o
   6  -3   4        0.96        2.28      1.63 o
   7  -3   4        5.83        2.43      3.27 o
   8  -3   4       18.73       24.91      3.76 o
   9  -3   4        0.13       -1.14      2.78 o
  10  -3   4        0.00       -0.60      1.90 o
  11  -3   4        1.35        0.99      2.59 o
 -12  -2   4        0.30        7.85      4.13 o
 -11  -2   4       14.08       19.14      4.15 o
 -10  -2   4        0.47       -0.47      1.49 o
  -9  -2   4        8.88        6.15      1.72 o
  -8  -2   4       81.40       86.81      5.97 o
  -7  -2   4       43.18       44.84      4.56 o
  -6  -2   4        0.38        0.34      1.02 o
  -5  -2   4      125.68      105.38      3.16 o
  -4  -2   4     1290.08     1324.64     15.38 o
  -3  -2   4      321.79      348.56      5.45 o
  -2  -2   4      920.28      997.56      9.66 o
  -1  -2   4       22.89       30.80      1.64 o
   0  -2   4       11.32        9.47      1.09 o
   1  -2   4      290.20      271.44      6.49 o
   2  -2   4       41.96       46.46      2.85 o
   3  -2   4      258.82      250.43      7.93 o
   4  -2   4      262.69      254.36      8.85 o
   5  -2   4        2.03        1.76      1.58 o
   6  -2   4       32.24       40.49      4.40 o
   7  -2   4        3.44        2.03      1.78 o
   8  -2   4       27.50       25.64      4.80 o
   9  -2   4        1.58       -0.42      1.78 o
  10  -2   4        2.92        2.18      2.41 o
 -12  -1   4        5.30        6.41      3.71 o
 -11  -1   4       27.94       38.77      5.35 o
 -10  -1   4       44.32       49.41      5.35 o
  -9  -1   4       54.63       44.60      4.72 o
  -8  -1   4        4.44        4.50      1.87 o
  -7  -1   4      167.72      184.78      6.53 o
  -6  -1   4      856.54      918.17     13.65 o
  -5  -1   4      423.60      478.36      8.44 o
  -4  -1   4       84.95       87.54      3.29 o
  -3  -1   4        5.79        3.57      0.70 o
  -2  -1   4     1560.00     1712.14     15.69 o
  -1  -1   4      346.94      351.45      6.98 o
   0  -1   4      194.68      175.50      5.57 o
   1  -1   4      281.23      289.82      5.24 o
   2  -1   4     1094.44     1140.88     21.89 o
   3  -1   4       41.07       35.63      2.63 o
   4  -1   4      147.13      131.39      4.79 o
   5  -1   4       96.50       80.20      4.07 o
   6  -1   4      138.61      123.13      9.44 o
   7  -1   4       36.70       32.14      3.82 o
   8  -1   4       18.92       21.42      5.34 o
   9  -1   4        0.20       -1.12      2.24 o
  10  -1   4        1.92        1.43      2.33 o
 -12   0   4        2.45        5.69      2.21 o
 -11   0   4        4.10        7.33      2.50 o
 -10   0   4       27.61       25.01      3.93 o
  -9   0   4       24.89       22.73      3.50 o
  -8   0   4       70.06       69.98      6.40 o
  -7   0   4        4.35        4.24      1.20 o
  -6   0   4        2.58        2.16      1.09 o
  -5   0   4      410.35      478.96     10.44 o
  -4   0   4        4.55        5.33      1.80 o
  -3   0   4      235.52      273.24      6.33 o
  -2   0   4      160.67      184.98      5.03 o
  -1   0   4      800.51      858.58     10.76 o
   0   0   4      590.78      613.27     12.25 o
   1   0   4      340.80      332.56      5.82 o
   2   0   4      196.05      181.26      4.59 o
   3   0   4       29.69       32.67      2.60 o
   4   0   4        0.86       -0.81      1.32 o
   5   0   4      162.98      170.39      6.64 o
   6   0   4       45.74       59.16      5.51 o
   7   0   4       25.22       23.46      3.38 o
   8   0   4        0.49        2.02      1.87 o
   9   0   4       47.02       52.79      7.19 o
  10   0   4       11.30       13.71      4.43 o
 -12   1   4       56.29       68.29      7.45 o
 -11   1   4        6.55        9.48      2.71 o
 -10   1   4        6.99        2.66      1.93 o
  -9   1   4        8.09        6.67      1.53 o
  -8   1   4        6.10        5.32      2.37 o
  -7   1   4        7.24        6.12      1.25 o
  -6   1   4        0.15       -0.60      0.97 o
  -5   1   4       30.99       31.12      2.80 o
  -4   1   4      610.70      644.81     14.51 o
  -3   1   4      604.34      708.49     12.65 o
  -2   1   4      637.07      675.42     11.65 o
  -1   1   4     1498.38     1564.92     29.53 o
   0   1   4        5.35        3.95      0.78 o
   1   1   4     1371.54     1408.90     13.61 o
   2   1   4      515.24      511.82      9.02 o
   3   1   4       79.41       79.40      4.17 o
   4   1   4      209.42      203.14      5.28 o
   5   1   4       11.62       22.50      2.77 o
   6   1   4       62.25       65.19      5.88 o
   7   1   4        1.32       -1.12      1.72 o
   8   1   4       44.53       49.52      7.96 o
   9   1   4        6.16        4.31      2.78 o
  10   1   4        1.25        1.93      2.90 o
 -12   2   4        6.76        4.30      2.39 o
 -11   2   4       62.20       67.84      6.95 o
 -10   2   4       22.47       31.09      4.62 o
  -9   2   4       17.88       19.53      3.28 o
  -8   2   4       25.22       28.60      4.32 o
  -7   2   4        0.45        1.19      1.23 o
  -6   2   4      152.82      147.02      7.88 o
  -5   2   4       70.51       77.60      5.72 o
  -4   2   4       52.19       44.91      4.14 o
  -3   2   4       52.71       58.60      3.50 o
  -2   2   4      341.58      363.39      7.74 o
  -1   2   4      324.89      322.77      5.31 o
   0   2   4       93.96      105.69      3.59 o
   1   2   4       53.15       50.35      2.88 o
   2   2   4      262.69      291.88      6.62 o
   3   2   4      160.66      173.01      6.15 o
   4   2   4      360.67      395.38     11.15 o
   5   2   4        2.66        2.14      1.40 o
   6   2   4        0.06       -1.42      1.42 o
   7   2   4        4.13        3.30      1.97 o
   8   2   4        1.75        2.77      2.39 o
   9   2   4        0.44       -0.69      1.91 o
 -12   3   4        3.85        3.90      2.56 o
 -11   3   4        0.11       -1.15      2.00 o
 -10   3   4       31.77       33.97      4.60 o
  -9   3   4        1.70        1.46      1.81 o
  -8   3   4       11.58       13.05      2.96 o
  -7   3   4       57.43       50.03      4.49 o
  -6   3   4       40.21       44.39      3.37 o
  -5   3   4       92.31       90.30      6.40 o
  -4   3   4       13.73       16.91      2.10 o
  -3   3   4      875.83      960.23     13.02 o
  -2   3   4      809.20      803.98     30.40 o
  -1   3   4      136.73      151.90      4.07 o
   0   3   4       45.31       40.22      2.51 o
   1   3   4       12.72       14.92      1.37 o
   2   3   4       10.48       10.13      1.33 o
   3   3   4      359.11      390.52      9.92 o
   4   3   4        2.01        1.74      1.01 o
   5   3   4        5.77        7.79      1.54 o
   6   3   4        0.31        0.19      1.50 o
   7   3   4       25.88       25.99      4.78 o
   8   3   4       25.54       25.31      5.79 o
   9   3   4        4.54        7.79      3.21 o
 -12   4   4        0.00       -0.12      2.35 o
 -11   4   4       15.54       11.13      2.68 o
 -10   4   4        0.14       -2.40      2.40 o
  -9   4   4      196.59      204.30     11.01 o
  -8   4   4        9.00       11.16      2.79 o
  -7   4   4       40.65       36.43      4.83 o
  -6   4   4        7.40        4.55      1.43 o
  -5   4   4       93.13       91.40      4.73 o
  -4   4   4        0.39       -0.23      0.89 o
  -3   4   4      123.44      126.58      4.34 o
  -2   4   4       39.60       28.79      2.20 o
  -1   4   4      518.37      537.59     12.39 o
   0   4   4       84.94       67.48      3.44 o
   1   4   4      193.89      172.19      5.69 o
   2   4   4      150.19      151.05      6.95 o
   3   4   4        2.27        0.86      0.77 o
   4   4   4       91.12       87.31      5.31 o
   5   4   4        4.78        2.74      1.64 o
   6   4   4        4.77        1.57      1.97 o
   7   4   4       13.05       14.52      3.52 o
   8   4   4       30.85       27.45      5.15 o
 -12   5   4        1.91        7.05      3.60 o
 -11   5   4        5.55        9.14      3.52 o
 -10   5   4        5.42        4.95      2.38 o
  -9   5   4      141.26      150.21      8.44 o
  -8   5   4      110.45      135.59      8.57 o
  -7   5   4       24.91       21.00      3.61 o
  -6   5   4       61.44       63.54      5.58 o
  -5   5   4       13.23        6.66      1.17 o
  -4   5   4      268.95      275.36      7.57 o
  -3   5   4      179.85      180.51      6.18 o
  -2   5   4       30.73       25.68      2.94 o
  -1   5   4      294.74      313.35      9.53 o
   0   5   4        2.43        3.68      0.98 o
   1   5   4       12.61       11.71      1.73 o
   2   5   4        1.54        0.37      0.93 o
   3   5   4        0.92       -1.08      1.42 o
   4   5   4        1.26        2.18      1.45 o
   5   5   4      272.59      302.77     11.96 o
   6   5   4        0.00       -0.69      2.00 o
   7   5   4        1.51       -0.44      2.27 o
   8   5   4        2.43        7.17      3.92 o
 -11   6   4        0.82        0.74      2.05 o
 -10   6   4        4.67        3.94      2.09 o
  -9   6   4       40.66       48.69      5.48 o
  -8   6   4        4.39        2.33      1.72 o
  -7   6   4       18.51       15.77      3.61 o
  -6   6   4       34.33       29.08      4.20 o
  -5   6   4      130.49      139.65      9.40 o
  -4   6   4       24.96       20.24      3.20 o
  -3   6   4       24.61       26.35      2.84 o
  -2   6   4        0.96        1.64      1.51 o
  -1   6   4       99.17       95.44      5.59 o
   0   6   4       31.33       31.52      3.15 o
   1   6   4        0.26       -1.24      1.24 o
   2   6   4        0.03       -0.17      1.17 o
   3   6   4       58.70       52.84      4.66 o
   4   6   4        8.94       11.20      2.19 o
   5   6   4       61.01       56.99      6.64 o
   6   6   4        0.77        3.98      2.48 o
   7   6   4        0.93       -0.80      3.37 o
 -11   7   4        0.02       -2.28      2.28 o
 -10   7   4        8.14        6.16      3.42 o
  -9   7   4        2.49        1.02      2.33 o
  -8   7   4        8.06        7.88      2.47 o
  -7   7   4       36.55       34.88      5.32 o
  -6   7   4       66.31       49.09      5.86 o
  -5   7   4        8.24        4.74      2.37 o
  -4   7   4        7.65        7.22      2.69 o
  -3   7   4      122.13      120.35      8.72 o
  -2   7   4        1.31       -0.51      1.90 o
  -1   7   4      115.87      125.70      8.65 o
   0   7   4       26.77       33.29      5.47 o
   1   7   4       86.93       89.87      7.71 o
   2   7   4      103.00       94.20      8.08 o
   3   7   4       41.17       36.39      5.24 o
   4   7   4      114.26      108.88      9.38 o
   5   7   4        0.93        0.71      2.60 o
   6   7   4       12.58       12.97      5.02 o
 -10   8   4       13.60       20.64      5.45 o
  -9   8   4       18.65       11.91      2.83 o
  -8   8   4       11.95        6.44      2.34 o
  -7   8   4       79.49       78.62      8.49 o
  -6   8   4        0.14       -2.18      2.18 o
  -5   8   4       69.55       62.87      7.33 o
  -4   8   4        0.29        2.97      2.14 o
  -3   8   4        0.01        0.31      1.68 o
  -2   8   4      160.35      186.16     11.41 o
  -1   8   4       45.03       41.78      5.26 o
   0   8   4       87.89       98.92     10.11 o
   1   8   4        0.14       -2.63      2.76 o
   2   8   4       46.16       48.97      6.20 o
   3   8   4       36.86       40.49      6.21 o
   4   8   4       21.76       23.86      5.56 o
   5   8   4        1.31        0.24      1.90 o
  -9   9   4        0.44        1.56      3.03 o
  -8   9   4        0.91        0.52      2.59 o
  -7   9   4        3.88        4.30      2.37 o
  -6   9   4        0.44        1.64      1.89 o
  -5   9   4       22.38       17.76      3.92 o
  -4   9   4        7.41        4.02      1.98 o
  -3   9   4        1.93        0.95      1.77 o
  -2   9   4        6.56        6.05      3.87 o
  -1   9   4        4.21       -0.09      1.53 o
   0   9   4        1.37       -0.11      2.28 o
   1   9   4       19.20       16.14      5.17 o
   2   9   4        9.99        5.35      2.59 o
   3   9   4       17.67       23.51      4.93 o
   4   9   4        2.53       -1.27      3.22 o
  -8  10   4        0.41        0.85      1.69 o
  -7  10   4        0.18       -2.75      2.75 o
  -6  10   4        2.48       -0.66      1.89 o
  -5  10   4       12.56       20.50      4.86 o
  -4  10   4        1.61        0.63      2.00 o
  -3  10   4        9.36        9.50      3.00 o
  -2  10   4        0.57       -3.46      3.61 o
  -1  10   4        2.47       -0.48      3.14 o
   0  10   4        3.02        1.09      1.85 o
   1  10   4        9.92        9.58      3.43 o
   2  10   4        1.59        4.72      2.96 o
  -6  11   4        8.81        9.33      3.78 o
  -5  11   4        2.11       -0.06      2.10 o
  -4  11   4        6.98        9.35      3.31 o
  -3  11   4        5.20        2.75      2.12 o
  -2  11   4        0.27       -0.06      2.34 o
  -1  11   4        2.67        8.08      5.95 o
   0  11   4       10.99       15.66      7.45 o
   0 -13   5        1.71        0.54      3.54 o
   1 -13   5        4.31       -1.33      5.34 o
   2 -13   5        2.08       -7.78     14.17 o
   3 -13   5        2.46        8.74      8.74 o
  -3 -12   5        0.06       -3.13      6.54 o
  -2 -12   5        0.15        7.09      5.95 o
  -1 -12   5        0.15       -0.40      2.85 o
   0 -12   5       11.36       26.19      6.87 o
   1 -12   5        1.35        1.37      6.21 o
   2 -12   5       17.03       23.69      9.40 o
   3 -12   5        0.53        8.62      8.05 o
   4 -12   5        0.43        2.67      6.98 o
   5 -12   5        1.77        9.45      5.44 o
  -5 -11   5        1.37        2.63      5.30 o
  -4 -11   5        6.18       -0.58      4.86 o
  -3 -11   5       27.37       34.17      5.65 o
  -2 -11   5        4.47        7.23      3.05 o
  -1 -11   5        8.20        7.53      6.75 o
   0 -11   5       13.90       14.57      4.44 o
   1 -11   5        6.94        4.17      7.02 o
   2 -11   5       23.32       26.09      8.67 o
   3 -11   5        3.96        4.93      3.41 o
   4 -11   5        0.36        0.97      1.86 o
   5 -11   5        5.56        6.92      3.71 o
   6 -11   5        2.35        2.36      2.77 o
   7 -11   5        0.68        1.52      2.69 o
  -6 -10   5        2.39        4.45      3.53 o
  -5 -10   5        5.11        2.66      3.30 o
  -4 -10   5        9.41        8.85      6.94 o
  -3 -10   5        0.12        2.30      1.68 o
  -2 -10   5        3.90        3.59      2.00 o
  -1 -10   5       44.14       35.23      4.97 o
   0 -10   5       53.71       52.95      7.95 o
   1 -10   5       17.04       17.12      2.87 o
   2 -10   5      142.89      161.74      8.63 o
   3 -10   5        9.48        7.29      2.28 o
   4 -10   5       10.59       10.76      2.72 o
   5 -10   5       36.79       35.86      4.53 o
   6 -10   5        1.19        1.25      2.81 o
   7 -10   5        0.00       -1.37      1.77 o
   8 -10   5        0.16        1.74      2.34 o
  -8  -9   5       12.65       33.29     10.54 o
  -7  -9   5        0.66        0.90      2.79 o
  -6  -9   5        7.86       12.25      3.14 o
  -5  -9   5        4.86        9.18      3.01 o
  -4  -9   5        8.25        2.74      3.39 o
  -3  -9   5        0.33       -1.04      1.34 o
  -2  -9   5      177.48      199.22      8.82 o
  -1  -9   5        0.82       -1.64      1.64 o
   0  -9   5        8.09        7.16      1.46 o
   1  -9   5       55.38       57.98      4.69 o
   2  -9   5      521.92      635.74     18.18 o
   3  -9   5       81.94       98.56      5.69 o
   4  -9   5        6.44        5.74      1.59 o
   5  -9   5       67.92       70.02      5.41 o
   6  -9   5       64.68       76.07      6.93 o
   7  -9   5        9.30       10.15      2.92 o
   8  -9   5        0.57       -0.49      1.73 o
   9  -9   5        1.84        2.79      3.25 o
  -8  -8   5       14.35       20.27      5.43 o
  -7  -8   5        2.53        4.24      3.12 o
  -6  -8   5        0.67        0.46      2.36 o
  -5  -8   5        5.93        2.66      1.36 o
  -4  -8   5       81.17       70.27      5.51 o
  -3  -8   5       23.98       20.99      2.60 o
  -2  -8   5       22.39       25.27      3.09 o
  -1  -8   5       18.72       19.37      1.53 o
   0  -8   5       24.34       18.48      1.76 o
   1  -8   5      157.66      155.61      5.93 o
   2  -8   5      153.48      159.83      6.64 o
   3  -8   5       34.55       34.06      3.31 o
   4  -8   5        3.01        3.27      1.23 o
   5  -8   5       38.40       34.10      3.49 o
   6  -8   5       17.91        6.29      2.90 o
   7  -8   5       25.30       27.88      4.37 o
   8  -8   5        4.57        3.37      2.18 o
   9  -8   5        4.54        5.74      2.19 o
  -9  -7   5        1.16        1.79      4.09 o
  -8  -7   5        0.91        2.76      2.95 o
  -7  -7   5       17.83       11.73      3.87 o
  -6  -7   5       31.28       37.37      6.53 o
  -5  -7   5       44.61       43.22      3.48 o
  -4  -7   5       25.22       22.92      2.56 o
  -3  -7   5       60.16       52.64      3.97 o
  -2  -7   5        0.00        0.75      0.91 o
  -1  -7   5       96.92      102.09      3.93 o
   0  -7   5        1.36        0.62      0.73 o
   1  -7   5      122.32      132.02      4.73 o
   2  -7   5        5.14        6.37      1.49 o
   3  -7   5       11.50       14.38      2.24 o
   4  -7   5       15.07       10.57      1.48 o
   5  -7   5      174.29      179.15      6.60 o
   6  -7   5        3.87        4.60      1.47 o
   7  -7   5       41.37       35.50      4.91 o
   8  -7   5        5.18        0.16      1.73 o
   9  -7   5        8.77        7.20      2.73 o
  10  -7   5        2.00        2.37      2.66 o
 -10  -6   5        5.67       14.67      7.67 o
  -9  -6   5        4.52        3.47      4.51 o
  -8  -6   5        3.40        2.59      1.64 o
  -7  -6   5       23.97       25.13      4.02 o
  -6  -6   5      196.45      223.18      9.74 o
  -5  -6   5       80.70       88.93      5.19 o
  -4  -6   5        9.61        5.61      1.54 o
  -3  -6   5       35.92       43.58      4.00 o
  -2  -6   5       39.01       35.28      2.32 o
  -1  -6   5       27.18       26.41      1.52 o
   0  -6   5       34.04       40.00      2.04 o
   1  -6   5      432.11      450.46      8.69 o
   2  -6   5        0.03       -0.67      1.04 o
   3  -6   5       99.99       92.63      3.57 o
   4  -6   5        0.00       -0.59      2.06 o
   5  -6   5       57.59       51.92      3.54 o
   6  -6   5        0.07       -0.91      1.10 o
   7  -6   5       17.54       14.24      2.70 o
   8  -6   5        1.51        0.28      1.75 o
   9  -6   5        2.99        4.63      3.23 o
  10  -6   5        5.10        3.02      2.51 o
 -10  -5   5        2.27        5.14      3.96 o
  -9  -5   5       41.07       41.13      6.78 o
  -8  -5   5       35.18       35.65      6.00 o
  -7  -5   5      144.43      149.58     11.15 o
  -6  -5   5      389.95      385.95     32.40 o
  -5  -5   5       14.67       17.86      3.09 o
  -4  -5   5        2.98        1.47      1.18 o
  -3  -5   5       59.40       56.58      3.20 o
  -2  -5   5      238.83      264.38      6.59 o
  -1  -5   5       30.59       30.33      1.59 o
   0  -5   5        0.21       -0.20      0.40 o
   1  -5   5      329.08      365.14      6.04 o
   2  -5   5      237.01      262.21      5.64 o
   3  -5   5      299.20      302.36      6.38 o
   4  -5   5      123.29      127.25      5.25 o
   5  -5   5       44.30       44.58      3.43 o
   6  -5   5        9.74        7.31      1.54 o
   7  -5   5       22.60       14.87      2.66 o
   8  -5   5       48.78       54.69      5.28 o
   9  -5   5       27.66       23.24      3.93 o
  10  -5   5        8.54        9.60      2.98 o
 -11  -4   5        7.43        5.81      3.20 o
 -10  -4   5        0.28        4.64      2.98 o
  -9  -4   5       11.33        9.47      2.96 o
  -8  -4   5       16.36       15.25      2.96 o
  -7  -4   5      425.23      449.92     11.51 o
  -6  -4   5       22.20       20.89      2.16 o
  -5  -4   5       41.50       36.27      3.29 o
  -4  -4   5       23.45       16.89      3.10 o
  -3  -4   5     1008.03     1062.24     11.91 o
  -2  -4   5     3657.56     4133.74     35.40 o
  -1  -4   5      444.15      389.87      6.30 o
   0  -4   5      180.55      169.04      3.68 o
   1  -4   5     1396.24     1383.61     15.95 o
   2  -4   5      554.89      607.55      8.85 o
   3  -4   5      219.11      199.69     10.36 o
   4  -4   5      723.50      803.52     13.22 o
   5  -4   5      257.97      249.99      7.92 o
   6  -4   5       22.03       26.90      2.82 o
   7  -4   5      146.78      154.59      6.79 o
   8  -4   5        0.01       -1.88      1.88 o
   9  -4   5        8.19        7.18      1.90 o
  10  -4   5        5.17        6.81      2.78 o
 -11  -3   5        0.26       -0.52      2.28 o
 -10  -3   5       33.45       38.06      6.67 o
  -9  -3   5       24.99       20.40      2.82 o
  -8  -3   5       24.18       20.77      3.84 o
  -7  -3   5      133.47      124.72      6.24 o
  -6  -3   5       45.61       40.19      2.32 o
  -5  -3   5        0.21        0.49      0.60 o
  -4  -3   5     1266.81     1287.65     13.03 o
  -3  -3   5      237.10      267.12      4.92 o
  -2  -3   5     1054.88     1151.21     18.92 o
  -1  -3   5      101.10       97.94      2.92 o
   0  -3   5        8.79        8.19      0.87 o
   1  -3   5       30.71       29.90      1.92 o
   2  -3   5      774.66      843.56     21.54 o
   3  -3   5      230.70      268.61      8.76 o
   4  -3   5      320.72      307.02     10.14 o
   5  -3   5       93.86       88.66      6.03 o
   6  -3   5       43.01       40.18      4.02 o
   7  -3   5      212.12      234.33      9.93 o
   8  -3   5        1.05       -0.89      1.78 o
   9  -3   5        6.15        6.32      2.65 o
  10  -3   5        2.55       -0.25      2.92 o
 -12  -2   5        4.56        2.57      6.99 o
 -11  -2   5        0.02       -2.09      2.62 o
 -10  -2   5       11.33        7.82      2.12 o
  -9  -2   5       55.19       51.82      4.93 o
  -8  -2   5      177.28      174.28      9.57 o
  -7  -2   5       62.16       66.43      4.66 o
  -6  -2   5       14.74       11.99      1.51 o
  -5  -2   5       30.03       28.47      1.95 o
  -4  -2   5     1191.39     1276.45     12.46 o
  -3  -2   5      532.70      561.66      7.44 o
  -2  -2   5        0.75        2.88      1.14 o
  -1  -2   5      314.39      330.47      7.00 o
   0  -2   5        0.12        2.65      1.01 o
   1  -2   5       24.92       26.85      1.89 o
   2  -2   5     1422.87     1513.07     21.94 o
   3  -2   5      196.09      196.87      8.63 o
   4  -2   5       51.08       48.72      4.20 o
   5  -2   5        8.16        5.42      1.72 o
   6  -2   5      360.73      355.32     14.79 o
   7  -2   5       35.22       29.69      5.63 o
   8  -2   5        9.29        6.03      2.57 o
   9  -2   5        3.50        1.72      2.36 o
  10  -2   5        0.05        0.92      4.32 o
 -12  -1   5        2.21        5.64      4.56 o
 -11  -1   5       55.08       62.88      6.42 o
 -10  -1   5        7.96        5.58      2.04 o
  -9  -1   5        1.62        0.54      1.94 o
  -8  -1   5       24.55       28.01      3.17 o
  -7  -1   5       53.70       52.54      3.97 o
  -6  -1   5      247.12      263.75      8.55 o
  -5  -1   5       55.85       63.64      4.01 o
  -4  -1   5       66.42       57.88      3.18 o
  -3  -1   5      115.57      121.49      4.36 o
  -2  -1   5        0.65        0.77      0.91 o
  -1  -1   5     1156.82     1216.83     13.13 o
   0  -1   5     1822.00     1935.48     27.73 o
   1  -1   5      457.80      502.45     10.83 o
   2  -1   5       51.19       50.92      2.69 o
   3  -1   5       30.43       27.49      2.37 o
   4  -1   5       38.84       39.34      5.12 o
   5  -1   5      290.80      259.48     14.46 o
   6  -1   5      618.64      656.75     24.74 o
   7  -1   5       17.71       10.53      4.62 o
   8  -1   5       22.76       13.39      3.45 o
   9  -1   5        2.06        1.03      1.97 o
  10  -1   5       37.19       47.57      7.47 o
 -12   0   5        0.71        4.80      2.51 o
 -11   0   5      134.05      138.34      9.62 o
 -10   0   5      147.32      159.15      9.61 o
  -9   0   5       12.47       11.79      3.05 o
  -8   0   5       10.29        9.06      2.06 o
  -7   0   5       43.28       48.43      3.78 o
  -6   0   5        5.14        4.11      1.30 o
  -5   0   5      569.21      590.61     13.66 o
  -4   0   5      185.45      236.78      8.72 o
  -3   0   5      174.91      202.88      6.55 o
  -2   0   5      108.89      133.46      3.97 o
  -1   0   5     1370.59     1439.90     20.19 o
   0   0   5      291.48      289.83      9.75 o
   1   0   5       41.81       44.04      2.24 o
   2   0   5       13.09        8.83      1.09 o
   3   0   5       48.70       42.94      2.47 o
   4   0   5        0.01       -0.36      1.02 o
   5   0   5        0.04        1.88      1.73 o
   6   0   5       78.05       78.84      6.72 o
   7   0   5       19.18       26.00      3.97 o
   8   0   5       16.24       10.47      4.70 o
   9   0   5        0.11        0.43      2.58 o
  10   0   5        4.17       11.55      4.60 o
 -12   1   5        1.92        4.38      2.06 o
 -11   1   5       27.70       31.37      4.70 o
 -10   1   5        3.18        1.98      1.58 o
  -9   1   5       59.36       63.44      6.77 o
  -8   1   5       78.38       90.12      4.99 o
  -7   1   5        1.14        1.12      1.30 o
  -6   1   5       74.86       74.65      4.71 o
  -5   1   5       62.10       73.26      5.52 o
  -4   1   5      484.19      510.12     13.37 o
  -3   1   5      314.83      328.18      9.71 o
  -2   1   5     3778.39     3972.40     47.71 o
  -1   1   5       91.60       96.61      4.15 o
   0   1   5        0.34        0.69      0.48 o
   1   1   5       55.31       53.16      3.09 o
   2   1   5     1081.38     1222.44     14.64 o
   3   1   5       76.43       90.57      4.79 o
   4   1   5       38.65       46.15      3.86 o
   5   1   5       21.51       23.93      3.92 o
   6   1   5       26.53       28.75      4.22 o
   7   1   5        9.29        9.27      2.48 o
   8   1   5       34.43       35.64      5.13 o
   9   1   5        0.76       -1.04      2.56 o
 -12   2   5       17.03       22.43      4.68 o
 -11   2   5        5.05        7.52      2.38 o
 -10   2   5       27.45       24.85      3.99 o
  -9   2   5       16.73       18.02      4.07 o
  -8   2   5        2.31        1.40      1.87 o
  -7   2   5        0.17        1.23      1.26 o
  -6   2   5      122.83      135.08      8.21 o
  -5   2   5       66.16       68.99      5.56 o
  -4   2   5      257.36      290.23     10.55 o
  -3   2   5      960.81      974.21     16.64 o
  -2   2   5      298.47      309.86      9.50 o
  -1   2   5       17.07       16.60      1.95 o
   0   2   5       55.58       55.59      3.10 o
   1   2   5        9.07        7.28      1.40 o
   2   2   5        2.49        2.43      0.69 o
   3   2   5        0.59        0.39      1.01 o
   4   2   5        8.51        8.20      1.72 o
   5   2   5        2.08        2.46      1.79 o
   6   2   5       10.22       11.05      2.48 o
   7   2   5        0.01        1.21      2.81 o
   8   2   5       28.73       41.91      7.63 o
   9   2   5        6.50       10.10      3.85 o
 -12   3   5        8.51        9.76      3.33 o
 -11   3   5        0.21        0.31      2.63 o
 -10   3   5        3.30        4.95      2.65 o
  -9   3   5      117.50      118.68      9.75 o
  -8   3   5       28.74       19.80      3.80 o
  -7   3   5       18.12       19.07      3.48 o
  -6   3   5      214.54      192.84     10.24 o
  -5   3   5      524.91      567.57     16.16 o
  -4   3   5      641.29      720.26     14.77 o
  -3   3   5       56.82       62.93      3.53 o
  -2   3   5      402.39      454.07     11.20 o
  -1   3   5        0.47        3.20      1.04 o
   0   3   5      114.60      107.42      5.38 o
   1   3   5       12.49       10.78      1.36 o
   2   3   5       28.95       28.04      2.29 o
   3   3   5       28.93       26.06      2.78 o
   4   3   5        2.02        2.08      0.99 o
   5   3   5       27.87       27.52      3.18 o
   6   3   5       43.34       42.21      4.60 o
   7   3   5        0.19        1.43      2.39 o
   8   3   5        1.37       -0.19      3.02 o
   9   3   5        5.38       12.10      4.65 o
 -12   4   5        0.02       -0.54      2.03 o
 -11   4   5        0.04       -2.40      3.18 o
 -10   4   5       22.68       21.31      3.98 o
  -9   4   5       98.07       94.60      8.75 o
  -8   4   5        0.01       -1.05      2.24 o
  -7   4   5        4.22        2.02      1.13 o
  -6   4   5       30.22       37.58      3.50 o
  -5   4   5       14.65       17.32      2.32 o
  -4   4   5        4.91        3.40      1.28 o
  -3   4   5       41.95       39.68      3.00 o
  -2   4   5        0.02        0.36      0.88 o
  -1   4   5        0.03       -0.22      0.78 o
   0   4   5       19.15       13.94      1.76 o
   1   4   5      512.30      518.76      9.80 o
   2   4   5        0.30        0.36      0.71 o
   3   4   5       10.94        9.83      1.55 o
   4   4   5       19.02       15.64      2.34 o
   5   4   5        0.09       -0.66      1.29 o
   6   4   5        7.39        3.54      1.60 o
   7   4   5       11.12       12.64      3.25 o
   8   4   5        0.28        0.11      1.63 o
 -12   5   5        0.84        2.31      1.96 o
 -11   5   5        0.01        0.98      2.43 o
 -10   5   5       19.72       20.55      4.11 o
  -9   5   5        0.49        0.83      2.01 o
  -8   5   5        2.83       -2.79      2.79 o
  -7   5   5      121.19      120.90      7.75 o
  -6   5   5        0.20        0.63      1.52 o
  -5   5   5        9.34       11.34      1.86 o
  -4   5   5        2.23        1.13      0.95 o
  -3   5   5        4.67        4.43      1.30 o
  -2   5   5      297.35      318.41     12.75 o
  -1   5   5      363.89      389.19     14.18 o
   0   5   5        1.70        1.82      0.98 o
   1   5   5        4.35        2.94      0.68 o
   2   5   5        0.01       -0.74      0.74 o
   3   5   5        2.97        0.64      1.06 o
   4   5   5       24.27       22.21      2.81 o
   5   5   5       12.15       12.13      2.37 o
   6   5   5       10.61       10.68      3.16 o
   7   5   5        3.73        1.17      2.51 o
 -11   6   5       11.53       11.82      3.99 o
 -10   6   5        0.64        0.62      2.44 o
  -9   6   5       16.39       20.82      4.85 o
  -8   6   5        8.52        9.77      2.73 o
  -7   6   5        3.67        2.41      1.53 o
  -6   6   5      139.50      127.43      7.56 o
  -5   6   5       19.75       22.32      2.97 o
  -4   6   5      140.94      134.12      7.72 o
  -3   6   5       38.66       38.26      4.12 o
  -2   6   5      126.18      124.19      7.41 o
  -1   6   5       76.89       74.29      6.64 o
   0   6   5        9.39        4.62      2.25 o
   1   6   5        1.21        0.89      1.14 o
   2   6   5       53.40       51.17      4.19 o
   3   6   5       11.90       10.76      1.99 o
   4   6   5       30.47       21.59      4.13 o
   5   6   5        0.53       -0.50      1.95 o
   6   6   5        0.01        1.76      2.87 o
 -11   7   5        2.52        6.05      3.62 o
 -10   7   5        0.48       -1.81      2.42 o
  -9   7   5        0.04        1.12      2.37 o
  -8   7   5        1.01       -2.61      3.57 o
  -7   7   5       30.01       24.81      4.33 o
  -6   7   5        3.59       -0.42      2.96 o
  -5   7   5       87.60       83.27      7.72 o
  -4   7   5       19.45       14.91      3.01 o
  -3   7   5       16.42       11.63      3.41 o
  -2   7   5       24.19       21.59      3.99 o
  -1   7   5      122.59      114.40      8.59 o
   0   7   5        0.10       -2.70      2.70 o
   1   7   5       65.31       59.80      5.58 o
   2   7   5      164.93      186.28     11.83 o
   3   7   5        0.00       -2.21      2.21 o
   4   7   5        0.03       -1.95      2.17 o
   5   7   5        1.88        0.39      2.07 o
   6   7   5        0.02       -1.88      2.61 o
 -10   8   5        0.33        0.90      2.81 o
  -9   8   5        1.28       -0.40      2.66 o
  -8   8   5        1.60        1.47      2.69 o
  -7   8   5        0.04       -3.45      3.45 o
  -6   8   5        0.11       -2.17      2.17 o
  -5   8   5      115.54      140.91     10.92 o
  -4   8   5       11.90       16.17      3.76 o
  -3   8   5        6.20        4.14      1.70 o
  -2   8   5        4.93        1.08      1.95 o
  -1   8   5        5.31        6.75      2.39 o
   0   8   5        6.78        7.12      2.49 o
   1   8   5       30.61       20.13      4.72 o
   2   8   5        2.05        0.97      1.70 o
   3   8   5        1.63        8.92      3.58 o
   4   8   5        0.09       -1.84      2.43 o
  -9   9   5       18.10       21.26      4.29 o
  -8   9   5        1.41       -1.72      2.97 o
  -7   9   5        2.28        2.29      3.59 o
  -6   9   5        0.32       -0.70      2.17 o
  -5   9   5       11.78       15.24      3.83 o
  -4   9   5        4.83        6.27      3.05 o
  -3   9   5        0.13       -0.12      1.69 o
  -2   9   5        0.94       -2.47      2.47 o
  -1   9   5        4.88        4.08      2.62 o
   0   9   5       10.13       10.24      2.98 o
   1   9   5       71.47       70.38      9.85 o
   2   9   5        2.00       -1.44      3.26 o
   3   9   5        4.48        9.56      3.84 o
  -7  10   5        1.00        0.64      2.06 o
  -6  10   5        3.29        3.23      1.94 o
  -5  10   5        7.89       12.04      3.73 o
  -4  10   5        9.10       11.57      3.28 o
  -3  10   5        1.60        3.40      2.78 o
  -2  10   5        2.91        2.03      2.89 o
  -1  10   5        0.89       -0.61      2.31 o
   0  10   5       11.17        6.92      5.15 o
   1  10   5        5.59        5.33      2.88 o
  -5  11   5        0.13       -1.84      1.84 o
  -4  11   5        7.05       11.95      3.45 o
  -3  11   5        4.23       14.82      5.20 o
  -2  11   5        2.30        6.20      3.65 o
   0 -13   6        0.08        4.89      6.78 o
   1 -13   6        0.79        1.38      4.81 o
   2 -13   6        4.21        5.05     11.25 o
  -3 -12   6        0.01       -0.14      8.11 o
  -2 -12   6        0.56        5.00      2.97 o
  -1 -12   6        0.00        5.52     10.20 o
   0 -12   6        2.37        7.18      5.02 o
   1 -12   6       33.13       42.09      8.13 o
   2 -12   6        3.46        7.03     13.34 o
   3 -12   6        0.47        5.90      8.89 o
   4 -12   6        0.04       14.63      9.64 o
   5 -12   6        7.06       28.82     10.91 o
  -5 -11   6        1.06       -1.48      2.16 o
  -4 -11   6        3.72        2.31      2.65 o
  -3 -11   6        1.03       -3.57      3.57 o
  -2 -11   6        2.45        1.85      3.01 o
  -1 -11   6        0.76       -1.18      1.82 o
   0 -11   6       18.13       23.21      6.20 o
   1 -11   6       23.78       31.39      5.98 o
   2 -11   6       52.81       60.98     11.78 o
   3 -11   6        0.47        0.77      3.17 o
   4 -11   6        2.08        1.31      1.94 o
   5 -11   6        4.49        6.25      3.22 o
   6 -11   6        0.01       -1.79      2.80 o
   7 -11   6        4.33        0.99      2.98 o
  -7 -10   6       32.35       57.63     10.20 o
  -6 -10   6        0.09        1.95      5.73 o
  -5 -10   6        5.30        8.50      3.03 o
  -4 -10   6       25.83       26.15      3.62 o
  -3 -10   6        0.35       -2.23      2.23 o
  -2 -10   6       70.91       86.11      6.29 o
  -1 -10   6       18.57       17.74      3.32 o
   0 -10   6       34.31       53.90      6.74 o
   1 -10   6       23.98       19.58      4.11 o
   2 -10   6       55.83       66.50      5.72 o
   3 -10   6        5.39        6.57      1.78 o
   4 -10   6        0.35       -1.70      1.70 o
   5 -10   6        0.98        2.29      1.97 o
   6 -10   6        2.05        2.20      1.98 o
   7 -10   6        6.60        2.10      2.16 o
   8 -10   6        1.92        4.93      1.90 o
  -8  -9   6        0.72        5.57      5.98 o
  -7  -9   6        0.20        3.58      4.03 o
  -6  -9   6        2.00        1.79      2.67 o
  -5  -9   6        9.67        8.43      2.73 o
  -4  -9   6        2.49       -1.17      1.63 o
  -3  -9   6        7.48        1.64      2.60 o
  -2  -9   6        4.72        0.52      1.70 o
  -1  -9   6       44.98       43.70      4.95 o
   0  -9   6       39.27       42.50      4.30 o
   1  -9   6       14.43       12.17      1.68 o
   2  -9   6       48.09       50.16      3.99 o
   3  -9   6        2.97        1.97      1.82 o
   4  -9   6       12.96       12.48      2.37 o
   5  -9   6        1.74        3.76      1.87 o
   6  -9   6       20.89       30.41      4.54 o
   7  -9   6        0.73       -0.10      2.67 o
   8  -9   6        3.11        4.25      1.90 o
  -9  -8   6        1.78        1.22      2.90 o
  -8  -8   6       18.22       26.58      6.77 o
  -7  -8   6        0.01       -1.21      1.96 o
  -6  -8   6        6.57        6.11      2.88 o
  -5  -8   6       13.30       14.58      2.23 o
  -4  -8   6       12.73        9.22      2.24 o
  -3  -8   6       65.94       56.56      4.59 o
  -2  -8   6       61.67       54.24      4.34 o
  -1  -8   6       13.35       11.15      1.73 o
   0  -8   6       12.87       12.20      1.90 o
   1  -8   6       34.05       35.86      2.75 o
   2  -8   6       37.12       37.80      3.34 o
   3  -8   6        0.94        0.16      1.09 o
   4  -8   6       42.08       34.54      3.51 o
   5  -8   6       24.52       25.51      3.31 o
   6  -8   6        7.06        3.39      2.37 o
   7  -8   6       20.52       19.98      4.04 o
   8  -8   6        0.85        0.37      1.98 o
   9  -8   6        0.00        0.69      2.13 o
  -9  -7   6        5.48       10.48      4.43 o
  -8  -7   6       15.57       18.75      5.25 o
  -7  -7   6       25.44       27.48      5.84 o
  -6  -7   6       29.84       26.82      4.27 o
  -5  -7   6        3.49        2.66      2.54 o
  -4  -7   6       24.76       20.61      2.53 o
  -3  -7   6        0.12       -1.59      1.59 o
  -2  -7   6        0.35        0.03      2.02 o
  -1  -7   6       16.39       15.93      1.38 o
   0  -7   6        2.79        0.98      0.75 o
   1  -7   6       76.68       62.48      4.60 o
   2  -7   6        2.12       -1.37      1.87 o
   3  -7   6        0.54       -0.47      1.38 o
   4  -7   6        0.03       -1.37      2.72 o
   5  -7   6        0.25        0.87      1.48 o
   6  -7   6        0.19       -1.52      1.52 o
   7  -7   6       13.24       11.79      2.88 o
   8  -7   6        0.04        2.81      2.56 o
   9  -7   6        1.40        5.11      2.65 o
 -10  -6   6        0.01        3.16      3.57 o
  -9  -6   6        0.02        3.09      4.32 o
  -8  -6   6        4.35        5.54      2.61 o
  -7  -6   6       28.76       30.12      4.59 o
  -6  -6   6        5.17        8.65      5.28 o
  -5  -6   6       22.58       23.60      2.89 o
  -4  -6   6      182.87      173.01      7.34 o
  -3  -6   6       28.26       23.29      2.79 o
  -2  -6   6        6.32        4.24      2.24 o
  -1  -6   6       51.02       58.54      2.48 o
   0  -6   6      540.39      565.78      9.88 o
   1  -6   6        0.00       -1.44      1.57 o
   2  -6   6       32.97       20.83      2.31 o
   3  -6   6       17.33       15.81      1.56 o
   4  -6   6       18.10       20.61      1.86 o
   5  -6   6        0.24        1.73      1.17 o
   6  -6   6       28.37       26.28      2.94 o
   7  -6   6        0.07        0.79      1.76 o
   8  -6   6        0.44        2.17      1.71 o
   9  -6   6        9.03       14.10      3.55 o
 -11  -5   6       11.51       17.48      8.55 o
 -10  -5   6       18.74       21.69      5.49 o
  -9  -5   6        1.66        1.38      2.06 o
  -8  -5   6       74.87       74.86      8.74 o
  -7  -5   6      329.20      323.99     17.91 o
  -6  -5   6      462.40      459.21     35.32 o
  -5  -5   6      145.00      115.02      9.88 o
  -4  -5   6       19.63       16.96      2.62 o
  -3  -5   6       33.01       30.30      2.82 o
  -2  -5   6      660.03      757.87     12.63 o
  -1  -5   6        3.25        1.38      0.53 o
   0  -5   6      165.98      180.80      4.69 o
   1  -5   6      266.31      295.59      5.74 o
   2  -5   6       33.78       27.09      1.96 o
   3  -5   6      417.71      421.64      7.66 o
   4  -5   6        6.39        6.43      1.56 o
   5  -5   6       52.40       57.69      4.15 o
   6  -5   6       37.72       43.31      3.71 o
   7  -5   6       26.24       29.73      3.92 o
   8  -5   6       91.66      101.27      7.48 o
   9  -5   6        3.21        7.39      1.99 o
  10  -5   6        9.64       12.86      3.25 o
 -11  -4   6        0.11        4.71      3.65 o
 -10  -4   6        1.96       -0.17      2.29 o
  -9  -4   6       26.78       19.67      4.70 o
  -8  -4   6       90.01       84.57      6.58 o
  -7  -4   6      251.24      266.87      8.79 o
  -6  -4   6      132.47      128.87      5.44 o
  -5  -4   6       70.81       71.48      4.41 o
  -4  -4   6      461.95      417.90     28.45 o
  -3  -4   6      424.46      460.58     15.82 o
  -2  -4   6      208.05      209.36      4.68 o
  -1  -4   6      126.86      104.35      3.48 o
   0  -4   6      933.08      961.07     12.68 o
   1  -4   6       40.50       34.73      2.01 o
   2  -4   6      552.18      567.58      9.20 o
   3  -4   6        8.90        8.30      1.38 o
   4  -4   6       59.50       68.91      4.56 o
   5  -4   6       32.77       40.34      3.99 o
   6  -4   6        2.21        4.84      2.35 o
   7  -4   6      185.56      193.41      8.19 o
   8  -4   6       11.04       16.21      3.25 o
   9  -4   6       14.37       16.31      3.18 o
  10  -4   6        1.16       -0.02      3.96 o
 -11  -3   6        2.46        2.71      3.51 o
 -10  -3   6       25.85       27.58      5.84 o
  -9  -3   6        3.67        3.82      1.69 o
  -8  -3   6       68.80       70.92      5.05 o
  -7  -3   6      130.47      131.59      6.51 o
  -6  -3   6        4.04        3.83      0.90 o
  -5  -3   6        0.45       -0.15      0.74 o
  -4  -3   6       23.88       25.15      1.72 o
  -3  -3   6     1080.08     1246.88     20.16 o
  -2  -3   6      128.01      149.47      4.49 o
  -1  -3   6       85.48       85.21      3.20 o
   0  -3   6      152.83      138.69      3.73 o
   1  -3   6     1288.95     1408.22     21.75 o
   2  -3   6       69.60       80.05      5.37 o
   3  -3   6      222.08      231.07      9.81 o
   4  -3   6        7.12        4.66      1.87 o
   5  -3   6       73.19       61.24      5.23 o
   6  -3   6      488.03      511.95     15.82 o
   7  -3   6       41.67       51.08      5.12 o
   8  -3   6        3.63        1.73      2.10 o
   9  -3   6        8.40        4.25      5.85 o
  10  -3   6        3.15        2.74      2.54 o
 -12  -2   6        0.22        2.41      2.76 o
 -11  -2   6        2.22       -0.40      2.51 o
 -10  -2   6        1.54        1.66      1.54 o
  -9  -2   6       45.55       46.37      5.35 o
  -8  -2   6       75.26       72.97      5.17 o
  -7  -2   6       60.70       61.60      4.52 o
  -6  -2   6       25.10       27.79      2.34 o
  -5  -2   6       32.35       32.92      2.29 o
  -4  -2   6      730.97      804.28     11.94 o
  -3  -2   6      120.68      150.14      5.42 o
  -2  -2   6       96.77      103.60      4.96 o
  -1  -2   6      596.56      618.17     15.32 o
   0  -2   6       24.58       33.83      2.27 o
   1  -2   6     1290.13     1434.63     22.00 o
   2  -2   6        6.45        4.06      0.81 o
   3  -2   6        0.01       -0.08      0.73 o
   4  -2   6      144.02      134.84      9.93 o
   5  -2   6        3.74        2.10      1.78 o
   6  -2   6      237.58      235.94     15.32 o
   7  -2   6        0.20        0.65      2.08 o
   8  -2   6        0.39        0.87      2.88 o
   9  -2   6        0.08       -0.49      2.00 o
  10  -2   6       10.18       10.67      4.04 o
 -12  -1   6        5.61        5.00      2.69 o
 -11  -1   6        5.72        2.39      1.64 o
 -10  -1   6       17.09       15.64      3.58 o
  -9  -1   6       64.55       56.08      6.24 o
  -8  -1   6        1.35        0.35      1.39 o
  -7  -1   6      166.37      185.51      7.81 o
  -6  -1   6       93.69       95.48      5.40 o
  -5  -1   6       54.97       64.34      4.25 o
  -4  -1   6       34.27       34.19      2.66 o
  -3  -1   6      113.16      120.22      6.16 o
  -2  -1   6       53.53       63.67      3.93 o
  -1  -1   6     2647.37     2859.74     33.26 o
   0  -1   6      179.79      171.99      5.78 o
   1  -1   6     1158.52     1186.84     12.58 o
   2  -1   6       97.98       93.46      4.11 o
   3  -1   6        7.02        4.00      0.69 o
   4  -1   6      105.18       94.07      5.04 o
   5  -1   6      453.97      430.67     19.38 o
   6  -1   6      149.90      139.08     11.80 o
   7  -1   6       61.78       61.58      6.40 o
   8  -1   6        3.72        2.01      2.48 o
   9  -1   6        4.17        7.35      3.28 o
 -12   0   6       12.80       17.81      3.85 o
 -11   0   6        1.15        0.17      2.01 o
 -10   0   6       18.35       12.28      2.93 o
  -9   0   6       14.45       12.53      3.07 o
  -8   0   6       26.58       26.72      3.17 o
  -7   0   6       25.41       29.71      3.10 o
  -6   0   6      608.73      680.29     14.66 o
  -5   0   6       28.59       29.94      3.07 o
  -4   0   6       34.90       45.65      3.98 o
  -3   0   6      224.75      223.31     10.57 o
  -2   0   6     2234.70     2419.18     33.39 o
  -1   0   6      384.27      363.57      8.23 o
   0   0   6      103.39      105.57      5.33 o
   1   0   6       28.67       36.59      2.21 o
   2   0   6        1.08        1.86      0.66 o
   3   0   6      283.15      249.75      9.13 o
   4   0   6       41.22       30.45      2.28 o
   5   0   6      289.80      336.48     17.49 o
   6   0   6       91.46       97.93      8.41 o
   7   0   6        7.54       10.63      3.25 o
   8   0   6        0.08        0.54      2.32 o
   9   0   6        7.13       11.94      4.38 o
 -12   1   6       63.82       67.90      7.28 o
 -11   1   6        1.89        3.37      1.81 o
 -10   1   6        1.40        2.60      1.91 o
  -9   1   6       47.97       49.25      6.05 o
  -8   1   6      154.23      160.91      7.32 o
  -7   1   6        8.29        9.85      2.21 o
  -6   1   6     1022.02     1025.19     23.12 o
  -5   1   6       12.07       13.12      2.42 o
  -4   1   6       29.52       41.16      4.00 o
  -3   1   6      608.00      716.64     19.10 o
  -2   1   6      144.63      123.95      7.52 o
  -1   1   6      405.15      418.47      8.26 o
   0   1   6        2.60        0.93      0.83 o
   1   1   6       25.81       35.49      2.76 o
   2   1   6       88.93       82.11      4.56 o
   3   1   6        2.83        0.25      1.00 o
   4   1   6        0.16       -0.92      1.15 o
   5   1   6       28.22       32.35      3.52 o
   6   1   6        0.50        0.26      1.68 o
   7   1   6       72.79       77.45      7.53 o
   8   1   6        1.01        3.69      2.79 o
   9   1   6        9.74       13.51      4.81 o
 -12   2   6        6.57        9.50      3.26 o
 -11   2   6       70.57       68.12      6.99 o
 -10   2   6       58.04       58.76      7.26 o
  -9   2   6        5.73        8.01      2.57 o
  -8   2   6      108.13      122.19      6.42 o
  -7   2   6       58.18       65.64      5.10 o
  -6   2   6        0.52        2.21      1.74 o
  -5   2   6      156.66      153.73      8.57 o
  -4   2   6      157.80      169.13      8.36 o
  -3   2   6     1379.01     1414.16     52.62 o
  -2   2   6      378.86      323.11      7.94 o
  -1   2   6       71.58       60.59      4.01 o
   0   2   6       80.01       60.32      3.35 o
   1   2   6       33.81       34.74      2.91 o
   2   2   6      239.83      223.16      8.08 o
   3   2   6       16.01       15.08      2.24 o
   4   2   6       13.59       15.59      2.13 o
   5   2   6        0.02        1.34      1.25 o
   6   2   6        8.15        7.63      1.94 o
   7   2   6       99.12      125.47      8.48 o
   8   2   6        1.86        2.07      1.83 o
 -12   3   6        0.23        1.64      2.28 o
 -11   3   6       20.04       17.52      3.79 o
 -10   3   6       53.53       46.09      6.55 o
  -9   3   6        1.31       -0.57      1.70 o
  -8   3   6      115.80      134.49      9.74 o
  -7   3   6       21.29       28.36      4.21 o
  -6   3   6        1.74        1.01      1.51 o
  -5   3   6       15.72       13.86      2.74 o
  -4   3   6        2.58        1.21      1.01 o
  -3   3   6      252.10      277.92     12.46 o
  -2   3   6      960.00      953.86     17.60 o
  -1   3   6       11.74       12.19      1.77 o
   0   3   6        4.39        8.80      2.71 o
   1   3   6       15.69       12.62      1.55 o
   2   3   6      102.19       94.61      5.12 o
   3   3   6      104.27      107.12      5.64 o
   4   3   6        0.03       -0.17      1.16 o
   5   3   6       21.22       24.82      3.00 o
   6   3   6        1.01        2.14      1.56 o
   7   3   6       22.52       29.64      4.30 o
   8   3   6        0.14       -1.33      2.82 o
 -12   4   6       16.20       19.83      4.55 o
 -11   4   6        4.77        7.21      2.84 o
 -10   4   6       44.73       52.67      7.42 o
  -9   4   6        0.05       -0.99      2.44 o
  -8   4   6       97.10       90.80      8.20 o
  -7   4   6      129.15      137.00      7.22 o
  -6   4   6        9.00       10.67      2.44 o
  -5   4   6      188.87      199.26      9.90 o
  -4   4   6      145.75      147.04      6.03 o
  -3   4   6      177.92      201.28      8.55 o
  -2   4   6      232.36      219.85     11.12 o
  -1   4   6        0.65        2.06      0.89 o
   0   4   6       12.75       10.05      2.72 o
   1   4   6        0.07        0.39      0.89 o
   2   4   6        1.14        0.53      1.16 o
   3   4   6       11.66        5.90      1.52 o
   4   4   6        0.27       -0.93      1.53 o
   5   4   6        7.26        9.41      2.03 o
   6   4   6       17.99       14.45      2.89 o
   7   4   6       31.25       37.97      5.90 o
 -11   5   6       43.42       50.65      5.77 o
 -10   5   6       55.70       69.31      7.26 o
  -9   5   6       14.98       13.83      3.40 o
  -8   5   6        4.58        1.80      2.54 o
  -7   5   6       98.84       96.62      5.73 o
  -6   5   6       63.59       63.85      4.56 o
  -5   5   6      105.89      101.76      5.54 o
  -4   5   6        0.50        0.16      1.23 o
  -3   5   6      101.27       97.99      4.81 o
  -2   5   6       68.57       45.00      3.30 o
  -1   5   6        0.98        7.26      2.43 o
   0   5   6      191.68      195.35      9.05 o
   1   5   6       36.83       35.73      3.53 o
   2   5   6        7.07        3.68      1.40 o
   3   5   6        6.64        6.69      1.55 o
   4   5   6        0.24       -1.57      1.57 o
   5   5   6        0.48       -1.72      1.72 o
   6   5   6       28.06       38.10      7.65 o
   7   5   6        3.07       -0.81      2.73 o
 -11   6   6       25.26       37.40      5.87 o
 -10   6   6        3.91       14.23      4.86 o
  -9   6   6        0.04        1.16      2.41 o
  -8   6   6       22.50       14.97      3.08 o
  -7   6   6       59.95       53.19      4.50 o
  -6   6   6        8.61        5.09      1.81 o
  -5   6   6        1.07       -1.12      1.27 o
  -4   6   6        6.61        2.28      1.50 o
  -3   6   6       18.24       12.24      2.97 o
  -2   6   6       64.90       64.58      7.83 o
  -1   6   6      178.94      194.21     11.24 o
   0   6   6       51.86       54.27      5.12 o
   1   6   6       37.18       34.12      3.46 o
   2   6   6        0.02       -0.11      1.20 o
   3   6   6       29.09       38.85      4.00 o
   4   6   6       24.72       24.73      3.80 o
   5   6   6        8.96       11.03      3.40 o
   6   6   6       17.60       20.52      6.04 o
 -10   7   6        2.92        7.96      2.85 o
  -9   7   6        2.30        0.03      2.42 o
  -8   7   6        5.21        7.84      2.49 o
  -7   7   6        0.34       -1.08      3.12 o
  -6   7   6       24.54       17.14      4.41 o
  -5   7   6        1.85        0.33      1.74 o
  -4   7   6       20.01       15.81      2.78 o
  -3   7   6       12.27        7.63      1.69 o
  -2   7   6        0.26       -2.21      2.42 o
  -1   7   6        0.24       -2.42      2.42 o
   0   7   6       75.00       79.76      7.63 o
   1   7   6        7.01        8.92      2.55 o
   2   7   6       25.83       23.08      3.69 o
   3   7   6       42.98       59.82      7.16 o
   4   7   6        3.16        2.65      2.04 o
   5   7   6        0.46        1.23      2.07 o
 -10   8   6       14.39       17.27      7.44 o
  -9   8   6        7.71        2.54      3.34 o
  -8   8   6        5.01        3.65      4.08 o
  -7   8   6        2.53        1.21      3.26 o
  -6   8   6        0.37       -0.88      3.09 o
  -5   8   6       17.71       16.34      5.62 o
  -4   8   6        6.38        6.15      2.51 o
  -3   8   6       27.44       27.82      3.94 o
  -2   8   6       16.60        8.60      1.70 o
  -1   8   6       13.91        5.76      2.40 o
   0   8   6        7.03        6.47      2.95 o
   1   8   6        1.33       -2.38      3.22 o
   2   8   6       18.65       24.65      4.92 o
   3   8   6       98.17      124.83     10.90 o
   4   8   6        0.96        0.00      2.80 o
  -8   9   6        1.78        0.81      3.56 o
  -7   9   6        4.59        1.21      3.01 o
  -6   9   6        0.85       -0.46      1.79 o
  -5   9   6        3.79        4.34      2.50 o
  -4   9   6        0.65        1.03      1.80 o
  -3   9   6        1.73        2.44      3.05 o
  -2   9   6        0.53       -0.18      2.14 o
  -1   9   6        3.22        2.85      3.06 o
   0   9   6        7.47        1.62      2.28 o
   1   9   6        0.21       -1.45      3.08 o
   2   9   6        1.64        2.68      6.14 o
  -7  10   6        1.82        2.18      2.42 o
  -6  10   6        7.10        7.05      2.92 o
  -5  10   6        0.18       -2.32      2.70 o
  -4  10   6        0.70        2.89      2.28 o
  -3  10   6        7.34        8.41      3.80 o
  -2  10   6        4.61        4.38      2.56 o
  -1  10   6        1.10        0.22      4.37 o
   0  10   6        6.41        8.72      3.61 o
   1 -13   7        0.16       -7.50      7.50 o
  -3 -12   7        0.12       -6.14     15.68 o
  -2 -12   7        0.17        1.86     13.37 o
  -1 -12   7        0.69        0.69      5.29 o
   0 -12   7       23.32       33.40      7.30 o
   1 -12   7        2.40        0.50      6.36 o
   2 -12   7        7.43        4.87      7.07 o
   3 -12   7       12.39        1.57      6.23 o
   4 -12   7        7.13        3.14      6.76 o
  -5 -11   7        2.72        1.83      3.54 o
  -4 -11   7        0.64       -3.33      3.33 o
  -3 -11   7        1.27       -0.20      3.20 o
  -2 -11   7       13.87       11.83      3.20 o
  -1 -11   7        2.26       -0.41      2.28 o
   0 -11   7        1.30       -2.61      2.61 o
   1 -11   7        1.94        1.16      2.82 o
   2 -11   7       10.53        3.20      2.99 o
   3 -11   7        6.16        2.84      2.84 o
   4 -11   7        0.27       -3.40      3.40 o
   5 -11   7        1.44        0.97      3.90 o
   6 -11   7        5.81        5.72      3.13 o
  -7 -10   7       19.19       53.96      9.87 o
  -6 -10   7        0.96        1.51      2.20 o
  -5 -10   7        2.75        2.75      2.04 o
  -4 -10   7        8.31        2.83      1.82 o
  -3 -10   7        2.28        0.25      2.40 o
  -2 -10   7        0.90        0.21      1.75 o
  -1 -10   7        5.83        5.95      2.29 o
   0 -10   7       50.25       62.68      7.19 o
   1 -10   7       67.56       63.68      7.30 o
   2 -10   7        6.78        1.22      3.06 o
   3 -10   7        1.48        1.29      2.00 o
   4 -10   7        0.01       -1.53      1.53 o
   5 -10   7       14.16       11.44      2.58 o
   6 -10   7        0.01       -2.32      2.32 o
   7 -10   7        8.77       10.47      3.11 o
  -8  -9   7        0.51        2.81      6.29 o
  -7  -9   7        0.44        3.18      2.98 o
  -6  -9   7       17.02       13.15      3.66 o
  -5  -9   7        1.06       -2.04      2.10 o
  -4  -9   7        0.00       -1.62      1.62 o
  -3  -9   7        0.00       -0.80      2.44 o
  -2  -9   7        8.90        8.67      2.21 o
  -1  -9   7       22.70       12.76      3.32 o
   0  -9   7       10.86       12.43      2.65 o
   1  -9   7       12.28        7.76      1.72 o
   2  -9   7       16.70       16.26      2.29 o
   3  -9   7        4.01        3.63      1.33 o
   4  -9   7        0.41        0.41      1.42 o
   5  -9   7        0.02       -0.60      1.78 o
   6  -9   7        3.34        2.59      2.20 o
   7  -9   7        4.75        5.15      2.35 o
   8  -9   7        1.27        4.18      1.98 o
  -9  -8   7       12.51       15.32      5.47 o
  -8  -8   7        8.41       10.24      4.35 o
  -7  -8   7        1.07        4.99      2.63 o
  -6  -8   7       28.34       26.64      4.17 o
  -5  -8   7       53.54       52.91      4.75 o
  -4  -8   7        3.02        2.19      2.82 o
  -3  -8   7       47.91       35.74      3.57 o
  -2  -8   7        3.95        1.00      1.88 o
  -1  -8   7       32.88       37.77      3.14 o
   0  -8   7      163.59      168.46      6.79 o
   1  -8   7       70.84       70.89      4.18 o
   2  -8   7        1.85       -0.62      1.81 o
   3  -8   7        1.15       -1.77      1.77 o
   4  -8   7        4.47        0.77      1.37 o
   5  -8   7       14.12        7.92      1.87 o
   6  -8   7        2.25        2.51      2.03 o
   7  -8   7        5.91        1.65      2.16 o
   8  -8   7        1.06        3.98      2.46 o
  -9  -7   7        7.13       12.33      5.46 o
  -8  -7   7        0.00        3.61      3.50 o
  -7  -7   7       17.18       18.86      3.98 o
  -6  -7   7       24.50       31.45      4.25 o
  -5  -7   7       28.58       22.61      3.16 o
  -4  -7   7       24.78       20.23      2.61 o
  -3  -7   7        9.30       11.25      2.07 o
  -2  -7   7       34.09       39.60      3.67 o
  -1  -7   7       21.89       25.11      1.65 o
   0  -7   7      330.98      317.34      8.13 o
   1  -7   7       22.36       14.66      1.55 o
   2  -7   7       69.90       68.13      4.56 o
   3  -7   7        0.19       -2.07      2.07 o
   4  -7   7        0.50       -0.82      1.16 o
   5  -7   7       10.99        6.67      1.94 o
   6  -7   7        1.38        0.62      1.35 o
   7  -7   7       10.40        8.19      2.89 o
   8  -7   7        4.53        3.39      1.89 o
   9  -7   7        4.18        3.26      2.73 o
 -10  -6   7        1.06        7.70      5.57 o
  -9  -6   7        0.96        2.65      2.34 o
  -8  -6   7       15.50       12.68      6.10 o
  -7  -6   7        7.19        7.19      4.48 o
  -6  -6   7      133.78      148.80      8.91 o
  -5  -6   7       36.24       35.52      4.46 o
  -4  -6   7       45.05       47.67      4.21 o
  -3  -6   7       15.70       10.06      2.40 o
  -2  -6   7       34.25       28.66      2.57 o
  -1  -6   7       14.50       11.11      1.21 o
   0  -6   7       26.64       23.87      2.05 o
   1  -6   7      103.98      119.63      5.90 o
   2  -6   7       48.59       44.57      3.21 o
   3  -6   7       15.64       14.24      1.64 o
   4  -6   7        1.44        1.74      0.85 o
   5  -6   7        6.02        5.06      1.38 o
   6  -6   7        3.65        2.70      1.56 o
   7  -6   7       25.06       20.82      3.42 o
   8  -6   7        1.87        1.15      1.95 o
   9  -6   7        1.06       -0.16      2.16 o
 -11  -5   7       18.04       22.41      5.95 o
 -10  -5   7       10.97        9.94      3.96 o
  -9  -5   7        1.30       -0.14      1.80 o
  -8  -5   7       22.01       19.05      4.41 o
  -7  -5   7        6.14        7.00      2.24 o
  -6  -5   7       77.15       71.62      8.21 o
  -5  -5   7      192.84      219.26     15.97 o
  -4  -5   7       15.32       17.84      3.22 o
  -3  -5   7      172.89      156.43      6.32 o
  -2  -5   7       92.15       92.94      3.39 o
  -1  -5   7        0.26        1.05      0.73 o
   0  -5   7      170.52      160.91      5.15 o
   1  -5   7        3.15        4.16      1.08 o
   2  -5   7      203.45      212.12      5.81 o
   3  -5   7       36.58       27.84      2.15 o
   4  -5   7       28.16       19.45      2.48 o
   5  -5   7        3.75        7.63      1.76 o
   6  -5   7       28.39       31.69      3.42 o
   7  -5   7        4.67        5.28      1.97 o
   8  -5   7        0.44       -0.47      1.68 o
   9  -5   7        0.20       -0.97      2.29 o
 -11  -4   7        0.73        4.51      3.45 o
 -10  -4   7       10.28        8.26      3.69 o
  -9  -4   7        3.13       -2.97      4.28 o
  -8  -4   7       18.99       16.02      4.06 o
  -7  -4   7        7.47        7.65      1.67 o
  -6  -4   7       57.36       55.23      3.72 o
  -5  -4   7      124.46      116.75      4.67 o
  -4  -4   7      110.84      102.80      4.20 o
  -3  -4   7       13.98       10.61      1.51 o
  -2  -4   7        0.67       -0.09      1.33 o
  -1  -4   7        1.72        1.61      0.75 o
   0  -4   7       19.82       24.75      1.95 o
   1  -4   7      211.96      199.14      4.96 o
   2  -4   7        2.19        1.55      1.80 o
   3  -4   7      179.75      177.54     13.52 o
   4  -4   7       19.65       14.42      3.20 o
   5  -4   7       66.45       70.25      6.51 o
   6  -4   7       10.83        8.36      2.40 o
   7  -4   7       34.04       30.44      4.40 o
   8  -4   7       56.63       66.30      7.84 o
   9  -4   7       10.66       16.67      4.07 o
 -11  -3   7        3.31        1.95      2.33 o
 -10  -3   7        2.73        0.73      4.64 o
  -9  -3   7        0.11       -0.51      1.22 o
  -8  -3   7       20.33       22.88      3.00 o
  -7  -3   7       35.55       34.01      3.28 o
  -6  -3   7        0.48       -0.34      0.99 o
  -5  -3   7       11.92       14.61      1.74 o
  -4  -3   7       15.26        9.94      1.74 o
  -3  -3   7       41.52       45.11      3.71 o
  -2  -3   7      394.57      397.95      8.42 o
  -1  -3   7        0.27        1.39      0.64 o
   0  -3   7        3.34        2.45      1.62 o
   1  -3   7      389.37      391.97     16.29 o
   2  -3   7       62.85       73.97      4.76 o
   3  -3   7       28.01       19.55      3.20 o
   4  -3   7        0.73        1.84      1.76 o
   5  -3   7        5.45        0.29      2.07 o
   6  -3   7       25.64       27.80      5.36 o
   7  -3   7        0.00       -0.32      1.75 o
   8  -3   7       20.95       22.17      4.51 o
   9  -3   7       14.58       20.77      5.12 o
 -12  -2   7        0.00       -0.17      7.53 o
 -11  -2   7        0.19       -0.86      3.35 o
 -10  -2   7        0.23       -0.95      1.32 o
  -9  -2   7       66.92       74.51      5.73 o
  -8  -2   7       66.23       61.08      4.82 o
  -7  -2   7        7.89        6.30      1.91 o
  -6  -2   7        5.63        4.90      1.21 o
  -5  -2   7       74.27       77.35      4.73 o
  -4  -2   7       12.47       13.01      1.66 o
  -3  -2   7       35.28       29.79      3.18 o
  -2  -2   7      624.48      681.26     16.96 o
  -1  -2   7      237.01      281.06     12.14 o
   0  -2   7      177.45      234.36      8.93 o
   1  -2   7     1108.45     1193.91     20.06 o
   2  -2   7      140.72      131.06      5.34 o
   3  -2   7        0.27       -0.14      0.81 o
   4  -2   7       15.51       14.84      3.79 o
   5  -2   7        7.90        7.52      3.27 o
   6  -2   7      227.58      233.27     15.54 o
   7  -2   7       53.29       51.25      7.86 o
   8  -2   7        0.00        3.58      2.09 o
   9  -2   7        0.62        6.18      3.40 o
 -12  -1   7        3.91        9.71      7.31 o
 -11  -1   7        2.11        2.87      2.19 o
 -10  -1   7       19.25       19.24      4.10 o
  -9  -1   7        4.07        4.17      1.92 o
  -8  -1   7       73.83       76.24      5.50 o
  -7  -1   7       44.14       42.30      3.84 o
  -6  -1   7        3.79        7.04      1.98 o
  -5  -1   7       94.61      106.58      5.67 o
  -4  -1   7      125.36      139.15      6.30 o
  -3  -1   7       71.91       74.18      9.64 o
  -2  -1   7        5.27        4.60      3.19 o
  -1  -1   7      308.67      338.18     13.43 o
   0  -1   7      327.73      385.56      9.37 o
   1  -1   7        0.49       -0.68      1.00 o
   2  -1   7       18.54       16.95      1.90 o
   3  -1   7      101.92      111.97      4.78 o
   4  -1   7      253.91      238.17      6.95 o
   5  -1   7       86.01       93.56      6.08 o
   6  -1   7      208.85      217.68     18.44 o
   7  -1   7        9.21       16.50      3.78 o
   8  -1   7        0.00       -3.25      3.25 o
   9  -1   7        0.57        3.49      3.42 o
 -12   0   7        0.98        1.81      2.42 o
 -11   0   7       44.78       45.11      6.37 o
 -10   0   7      140.57      149.74     10.90 o
  -9   0   7        6.52        9.25      2.57 o
  -8   0   7       82.22       83.42      5.72 o
  -7   0   7      207.86      209.45      8.85 o
  -6   0   7      208.91      206.36      8.50 o
  -5   0   7       13.98       12.25      2.28 o
  -4   0   7      146.71      166.00      8.14 o
  -3   0   7      222.67      224.83     11.33 o
  -2   0   7      294.75      289.51     12.39 o
  -1   0   7     2453.08     2610.43     37.73 o
   0   0   7     1095.05     1147.62     21.79 o
   1   0   7      427.62      440.18      9.38 o
   2   0   7        0.04        0.67      1.03 o
   3   0   7       65.76       52.33      2.85 o
   4   0   7       64.93       46.23      2.73 o
   5   0   7       40.14       43.61      4.53 o
   6   0   7        0.49        1.41      1.51 o
   7   0   7       27.89       36.03      5.35 o
   8   0   7        0.59       -1.10      2.05 o
   9   0   7        9.81        7.12      3.47 o
 -12   1   7        5.70        4.61      2.13 o
 -11   1   7       42.29       45.16      6.74 o
 -10   1   7       23.69       29.83      5.48 o
  -9   1   7        1.55        3.25      1.96 o
  -8   1   7       42.19       43.08      4.19 o
  -7   1   7       19.72       17.17      2.69 o
  -6   1   7       63.05       60.85      5.79 o
  -5   1   7      146.47      135.11      7.88 o
  -4   1   7       31.77       17.86      2.86 o
  -3   1   7      866.53      872.98     22.67 o
  -2   1   7      171.49      155.98      9.05 o
  -1   1   7      706.57      696.88     11.38 o
   0   1   7        2.15        0.99      1.12 o
   1   1   7      174.72      180.00      6.81 o
   2   1   7       45.26       44.14      3.59 o
   3   1   7       12.13       13.36      2.11 o
   4   1   7      108.79      108.06      6.13 o
   5   1   7       49.79       58.39      4.38 o
   6   1   7        9.75        8.94      2.63 o
   7   1   7        0.99        2.44      2.00 o
   8   1   7        0.17        2.02      3.10 o
 -12   2   7        3.09        1.51      2.18 o
 -11   2   7       42.97       40.11      6.34 o
 -10   2   7       10.81       11.73      3.57 o
  -9   2   7      211.16      226.30     13.26 o
  -8   2   7       12.08       12.91      2.55 o
  -7   2   7        0.00       -0.26      2.29 o
  -6   2   7       63.92       64.59      6.12 o
  -5   2   7       18.92       26.22      3.60 o
  -4   2   7       56.48       52.83      4.95 o
  -3   2   7      718.72      698.74     20.27 o
  -2   2   7      600.06      650.93     15.55 o
  -1   2   7      326.91      348.18      8.70 o
   0   2   7        7.80        5.92      1.66 o
   1   2   7       91.81       67.39      4.36 o
   2   2   7       82.68       77.26      4.95 o
   3   2   7      250.77      237.36      9.21 o
   4   2   7        1.09        1.98      1.20 o
   5   2   7       19.15       24.72      3.04 o
   6   2   7        0.16       -1.53      1.53 o
   7   2   7        4.07        5.57      2.15 o
   8   2   7        1.00        3.00      2.67 o
 -12   3   7        7.19        6.63      3.21 o
 -11   3   7        3.57        1.73      2.15 o
 -10   3   7        0.00       -0.38      2.26 o
  -9   3   7        6.26        0.36      3.58 o
  -8   3   7       45.63       47.48      5.99 o
  -7   3   7       88.68       81.38      7.53 o
  -6   3   7      123.69      126.98      8.75 o
  -5   3   7      134.42      134.29      8.36 o
  -4   3   7       18.73       21.32      3.21 o
  -3   3   7       57.12       57.04      5.06 o
  -2   3   7      278.89      262.54      9.95 o
  -1   3   7       18.91       15.47      2.06 o
   0   3   7       21.27       17.64      3.31 o
   1   3   7        9.11        9.10      1.46 o
   2   3   7        0.64        0.47      1.70 o
   3   3   7       79.70       70.80      4.88 o
   4   3   7       10.32        5.13      1.79 o
   5   3   7       15.36       16.66      2.65 o
   6   3   7        0.14       -1.62      2.09 o
   7   3   7        1.00        1.95      2.52 o
 -12   4   7        0.46       -0.92      2.61 o
 -11   4   7       36.16       43.08      7.33 o
 -10   4   7       19.94       19.75      4.69 o
  -9   4   7       76.56       81.57      8.51 o
  -8   4   7       26.04       28.87      4.62 o
  -7   4   7        8.36        5.13      2.28 o
  -6   4   7       58.91       57.99      5.48 o
  -5   4   7      430.87      448.54     13.80 o
  -4   4   7      251.73      254.08     12.09 o
  -3   4   7      490.18      491.51     14.85 o
  -2   4   7      208.55      172.82      8.53 o
  -1   4   7        3.06        3.81      1.70 o
   0   4   7       55.81       63.81      5.30 o
   1   4   7        1.35        0.67      1.82 o
   2   4   7        1.43       -0.37      1.13 o
   3   4   7        8.22        6.40      1.32 o
   4   4   7        2.05       -0.64      1.52 o
   5   4   7       16.94       16.45      2.60 o
   6   4   7        0.23       -0.09      1.45 o
   7   4   7        0.09       -0.26      2.13 o
 -11   5   7        4.13        6.82      2.72 o
 -10   5   7        0.16        3.51      2.10 o
  -9   5   7        3.27        1.96      1.96 o
  -8   5   7       97.60       90.38      7.36 o
  -7   5   7        0.29        0.80      1.15 o
  -6   5   7       30.93       28.84      3.33 o
  -5   5   7       71.55       83.78      5.42 o
  -4   5   7      199.45      188.28      7.55 o
  -3   5   7       24.55       25.30      4.35 o
  -2   5   7       72.43       61.10      4.12 o
  -1   5   7      225.83      237.35     10.48 o
   0   5   7        0.33        5.45      2.17 o
   1   5   7       76.67       89.54      5.78 o
   2   5   7        7.67        9.31      1.76 o
   3   5   7       36.41       41.61      4.14 o
   4   5   7        0.01       -0.50      1.36 o
   5   5   7       31.90       37.36      4.19 o
   6   5   7        9.56        8.07      2.81 o
 -11   6   7        0.10        0.99      2.40 o
 -10   6   7       19.61       26.53      4.66 o
  -9   6   7        5.65        6.91      2.28 o
  -8   6   7        0.55        0.20      1.73 o
  -7   6   7        1.95        0.47      1.20 o
  -6   6   7       45.32       42.18      4.02 o
  -5   6   7       15.00        8.38      1.99 o
  -4   6   7       99.72       90.36      6.93 o
  -3   6   7       52.02       56.49      5.45 o
  -2   6   7       13.45       12.98      4.26 o
  -1   6   7      139.33      139.97     10.01 o
   0   6   7       38.75       39.21      4.46 o
   1   6   7       13.90       12.17      2.77 o
   2   6   7        1.88       -0.19      1.50 o
   3   6   7        0.16       -0.40      1.88 o
   4   6   7        5.07        2.66      1.73 o
   5   6   7       14.58       19.56      4.37 o
 -10   7   7       10.77        6.38      4.05 o
  -9   7   7        0.56       -0.95      2.40 o
  -8   7   7        2.96        0.60      2.24 o
  -7   7   7       12.69       13.27      3.76 o
  -6   7   7       23.93       15.03      2.84 o
  -5   7   7       33.38       33.64      4.39 o
  -4   7   7       26.15       20.23      3.33 o
  -3   7   7       16.53       16.03      4.08 o
  -2   7   7        1.62        0.29      2.08 o
  -1   7   7       38.65       35.99      5.36 o
   0   7   7       29.62       22.94      4.03 o
   1   7   7        5.64        1.03      2.10 o
   2   7   7        3.35        2.07      2.16 o
   3   7   7        8.41        5.32      1.79 o
   4   7   7        8.55       10.68      3.40 o
  -9   8   7        9.06        3.57      3.67 o
  -8   8   7        0.15        3.72      2.90 o
  -7   8   7        4.06        1.55      2.80 o
  -6   8   7        1.12       -1.39      2.29 o
  -5   8   7        4.01        0.72      1.69 o
  -4   8   7        0.50       -0.35      1.89 o
  -3   8   7        2.44        0.88      2.44 o
  -2   8   7        0.92        0.30      2.25 o
  -1   8   7        1.06       -2.37      2.37 o
   0   8   7        1.15        1.92      2.42 o
   1   8   7        2.98        1.94      1.75 o
   2   8   7        9.20        0.69      3.36 o
   3   8   7        0.72        2.44      2.99 o
  -8   9   7        7.70       16.37      4.72 o
  -7   9   7        0.02        2.33      2.48 o
  -6   9   7        1.18        0.49      2.04 o
  -5   9   7        1.74       -0.41      2.21 o
  -4   9   7        1.15        2.26      1.86 o
  -3   9   7        0.09       -0.96      2.12 o
  -2   9   7        9.57        9.92      3.15 o
  -1   9   7        0.32       -4.01      4.01 o
   0   9   7        0.19        0.00      2.59 o
   1   9   7        0.45       -0.57      2.98 o
  -5  10   7        0.38       -1.17      3.11 o
  -4  10   7        1.79       -0.23      2.46 o
  -3  10   7       10.04       16.99      5.84 o
  -2  10   7        6.33        6.46      3.52 o
  -3 -12   8        3.77       -4.51      6.81 o
  -2 -12   8        0.00        0.56      7.59 o
  -1 -12   8       21.22       19.83      4.59 o
   0 -12   8       11.60       15.73      4.37 o
   1 -12   8       15.26       11.47      4.88 o
   2 -12   8        1.18        3.82      2.40 o
   3 -12   8        1.67        1.10      3.44 o
   4 -12   8        2.45       -0.72      4.87 o
  -5 -11   8        5.33       11.37      4.13 o
  -4 -11   8        0.00       -2.57      2.57 o
  -3 -11   8       17.29       13.77      3.05 o
  -2 -11   8        0.17        0.44      2.65 o
  -1 -11   8       11.12        6.79      3.60 o
   0 -11   8        0.38       -2.01      2.58 o
   1 -11   8       27.20       27.84      5.32 o
   2 -11   8        0.30       -3.29      3.29 o
   3 -11   8        0.21       -2.33      2.51 o
   4 -11   8        3.01        5.44      2.69 o
   5 -11   8       11.64       14.38      4.12 o
   6 -11   8        2.21        2.22      2.74 o
  -7 -10   8        8.34       15.80      5.23 o
  -6 -10   8        0.04        1.24      2.61 o
  -5 -10   8        8.61        7.26      2.73 o
  -4 -10   8        0.14        0.22      2.24 o
  -3 -10   8       15.17        9.13      2.60 o
  -2 -10   8        3.86        1.51      1.89 o
  -1 -10   8        1.75       -0.32      2.39 o
   0 -10   8        4.35       -1.07      2.62 o
   1 -10   8        0.27       -0.79      3.97 o
   2 -10   8       78.53       93.15      7.21 o
   3 -10   8       16.32       19.39      3.43 o
   4 -10   8       24.67       29.52      4.45 o
   5 -10   8        0.54       -0.22      1.84 o
   6 -10   8        9.64        3.23      2.35 o
   7 -10   8        0.45       -0.01      2.33 o
  -8  -9   8       26.11       40.97      8.61 o
  -7  -9   8       20.72       30.24      5.94 o
  -6  -9   8        4.90        5.07      1.68 o
  -5  -9   8        2.88        2.56      2.12 o
  -4  -9   8       50.81       47.92      4.74 o
  -3  -9   8       66.10       55.64      4.76 o
  -2  -9   8        2.66        3.71      1.68 o
  -1  -9   8       30.97       34.84      5.36 o
   0  -9   8        6.62        5.61      2.31 o
   1  -9   8      183.91      193.17      8.19 o
   2  -9   8       62.98       54.99      4.07 o
   3  -9   8       19.10       16.68      2.66 o
   4  -9   8       12.12       13.76      2.61 o
   5  -9   8        1.03       -0.05      1.64 o
   6  -9   8       22.39       22.94      4.34 o
   7  -9   8        0.20        0.78      1.77 o
  -9  -8   8       20.01       28.54      7.11 o
  -8  -8   8       28.97       39.23      7.83 o
  -7  -8   8        5.60        4.66      1.94 o
  -6  -8   8        4.24        2.12      1.95 o
  -5  -8   8        0.72       -0.10      2.16 o
  -4  -8   8      155.81      148.75      7.76 o
  -3  -8   8       30.30       21.59      2.54 o
  -2  -8   8        2.55        1.15      1.49 o
  -1  -8   8      105.10      114.65      7.14 o
   0  -8   8       37.47       31.19      3.25 o
   1  -8   8      242.00      264.63      9.47 o
   2  -8   8        2.31       -0.20      2.36 o
   3  -8   8        0.30       -0.21      1.41 o
   4  -8   8       21.74       15.95      2.48 o
   5  -8   8       80.76       85.58      6.43 o
   6  -8   8        7.37        5.73      2.49 o
   7  -8   8        4.56        1.51      1.79 o
   8  -8   8        0.23        2.42      2.91 o
  -9  -7   8       29.19       55.97      9.53 o
  -8  -7   8       25.70       23.84      4.64 o
  -7  -7   8       20.55       14.21      3.73 o
  -6  -7   8       18.74       21.76      3.82 o
  -5  -7   8        3.68        6.31      2.37 o
  -4  -7   8       23.67       18.84      2.70 o
  -3  -7   8       28.56       30.94      6.54 o
  -2  -7   8       52.16       51.67      5.86 o
  -1  -7   8       98.64       90.16      4.20 o
   0  -7   8      239.87      218.81      8.52 o
   1  -7   8      135.77      138.10      6.81 o
   2  -7   8       52.34       49.60      4.79 o
   3  -7   8        3.14        1.10      1.29 o
   4  -7   8        2.12        2.45      1.67 o
   5  -7   8       86.71       73.54      5.91 o
   6  -7   8        1.10       -0.04      1.62 o
   7  -7   8       23.96       24.35      4.66 o
   8  -7   8        0.04        4.41      2.41 o
 -10  -6   8        2.83       -0.25      5.02 o
  -9  -6   8        0.63        1.31      4.09 o
  -8  -6   8        0.30        2.02      3.74 o
  -7  -6   8      299.07      285.68     14.67 o
  -6  -6   8       27.29       27.11      5.59 o
  -5  -6   8       56.58       74.04      6.17 o
  -4  -6   8        8.10       12.18      2.53 o
  -3  -6   8       78.63       61.38      4.10 o
  -2  -6   8        4.41        3.88      1.03 o
  -1  -6   8        5.42        5.36      1.21 o
   0  -6   8      581.38      562.80     17.46 o
   1  -6   8       10.24        4.38      0.80 o
   2  -6   8        0.03        1.77      2.21 o
   3  -6   8       54.71       54.96      4.25 o
   4  -6   8       85.58       82.38      5.13 o
   5  -6   8       51.61       49.16      4.11 o
   6  -6   8        2.80        0.95      2.39 o
   7  -6   8       22.45       27.21      4.78 o
   8  -6   8        5.99        9.76      4.90 o
 -11  -5   8        4.95       14.25      5.04 o
 -10  -5   8        3.89        3.18     10.40 o
  -9  -5   8       34.57       36.40      6.73 o
  -8  -5   8        0.00       -1.24      3.21 o
  -7  -5   8       72.08       74.58      9.91 o
  -6  -5   8       97.09       91.61      9.42 o
  -5  -5   8        5.19        5.92      2.34 o
  -4  -5   8       11.56        8.14      1.24 o
  -3  -5   8       18.68       11.83      1.35 o
  -2  -5   8       94.88      116.60      4.18 o
  -1  -5   8       18.08       25.33      2.43 o
   0  -5   8       76.63       76.92      4.55 o
   1  -5   8        4.89        3.36      1.92 o
   2  -5   8        1.04        1.54      0.80 o
   3  -5   8        0.36        1.23      1.99 o
   4  -5   8       42.36       44.45      5.42 o
   5  -5   8        6.83       10.61      2.05 o
   6  -5   8        0.29        4.54      1.73 o
   7  -5   8        1.62        3.07      1.87 o
   8  -5   8        0.25        1.60      2.22 o
   9  -5   8       31.23       41.09      6.97 o
 -11  -4   8        2.73        1.52      3.48 o
 -10  -4   8        0.00        0.89      2.92 o
  -9  -4   8       37.26       40.95      7.64 o
  -8  -4   8      303.69      332.22     18.56 o
  -7  -4   8      149.05      159.99      7.04 o
  -6  -4   8      129.54      129.04      5.90 o
  -5  -4   8       11.80       13.48      1.78 o
  -4  -4   8       23.98       16.74      2.06 o
  -3  -4   8      168.65      167.34      6.20 o
  -2  -4   8       20.71       16.78      1.97 o
  -1  -4   8      187.76      201.89      8.52 o
   0  -4   8        5.35        4.24      2.56 o
   1  -4   8        0.65        1.85      1.15 o
   2  -4   8      116.86      128.35      6.74 o
   3  -4   8       17.04       14.55      2.65 o
   4  -4   8        3.67        1.76      1.80 o
   5  -4   8        9.49       11.66      3.09 o
   6  -4   8       10.00        1.32      2.11 o
   7  -4   8       10.68        6.43      3.00 o
   8  -4   8       51.48       70.82      8.88 o
   9  -4   8       18.70       24.67      5.86 o
 -11  -3   8        1.76       10.94      6.25 o
 -10  -3   8        1.01       -6.02      6.50 o
  -9  -3   8        2.30        3.71      2.12 o
  -8  -3   8      205.80      204.52      8.93 o
  -7  -3   8        6.20        5.86      1.99 o
  -6  -3   8        5.78        8.36      1.51 o
  -5  -3   8        1.64        2.55      1.15 o
  -4  -3   8      321.04      369.38      9.37 o
  -3  -3   8      252.12      281.63      9.66 o
  -2  -3   8      172.63      162.42      5.91 o
  -1  -3   8       28.32       20.28      4.07 o
   0  -3   8        9.65        8.75      6.49 o
   1  -3   8       26.09       25.37      3.31 o
   2  -3   8      178.39      163.26      8.19 o
   3  -3   8        3.38        0.64      1.06 o
   4  -3   8       55.96       51.42      4.69 o
   5  -3   8       86.00       79.70     11.17 o
   6  -3   8       57.26       50.18      7.44 o
   7  -3   8       29.20       33.77      6.84 o
   8  -3   8       23.69       32.86      6.01 o
   9  -3   8        1.20        8.52      4.11 o
 -12  -2   8        1.67        8.87      4.50 o
 -11  -2   8        9.79       17.82      8.48 o
 -10  -2   8       16.03       19.00      3.87 o
  -9  -2   8       23.89       26.93      3.54 o
  -8  -2   8        6.29        6.43      1.80 o
  -7  -2   8      190.27      185.15      8.31 o
  -6  -2   8       24.54       23.17      2.91 o
  -5  -2   8       78.58       69.40      4.76 o
  -4  -2   8       29.07       35.21      5.43 o
  -3  -2   8      167.14      159.63      8.85 o
  -2  -2   8       12.92       12.80      5.01 o
  -1  -2   8       89.33       64.02      6.39 o
   0  -2   8       21.76       13.38      2.25 o
   1  -2   8       19.40       23.69      2.63 o
   2  -2   8       24.98       28.15      3.55 o
   3  -2   8      294.19      279.83      7.92 o
   4  -2   8        3.09        2.05      1.35 o
   5  -2   8      957.75     1068.14     22.73 o
   6  -2   8        0.08        1.32      2.81 o
   7  -2   8       22.74       20.50      5.08 o
   8  -2   8        3.88       10.18      4.14 o
   9  -2   8        1.84        3.19      2.23 o
 -12  -1   8       13.04       18.37      5.48 o
 -11  -1   8        2.13        2.61      2.55 o
 -10  -1   8       56.82       55.79      6.66 o
  -9  -1   8        0.45       -0.79      1.33 o
  -8  -1   8       41.37       38.38      4.10 o
  -7  -1   8        2.37        1.87      1.34 o
  -6  -1   8       86.97       85.92      5.71 o
  -5  -1   8        9.13       10.54      3.29 o
  -4  -1   8        0.08        4.97      2.23 o
  -3  -1   8       10.59       14.16      3.03 o
  -2  -1   8       25.37       20.01      5.35 o
  -1  -1   8      177.23      185.64     10.51 o
   0  -1   8      231.96      259.78      8.39 o
   1  -1   8        0.13        0.85      0.57 o
   2  -1   8       11.70       10.58      1.10 o
   3  -1   8      373.81      386.10     10.98 o
   4  -1   8        5.10        6.16      2.72 o
   5  -1   8      842.63      846.72     30.19 o
   6  -1   8        1.86        3.88      2.86 o
   7  -1   8        0.15        1.06      2.82 o
   8  -1   8        0.06        2.91      2.43 o
 -12   0   8       27.34       24.85      5.74 o
 -11   0   8        0.19       -2.20      2.20 o
 -10   0   8        2.02       -0.98      1.72 o
  -9   0   8       26.41       21.73      4.12 o
  -8   0   8        1.65        1.95      1.44 o
  -7   0   8      154.92      149.36      7.93 o
  -6   0   8       75.54       83.49      5.85 o
  -5   0   8       10.55        8.70      2.01 o
  -4   0   8       65.36       76.15      7.32 o
  -3   0   8       14.10       11.61      2.71 o
  -2   0   8       96.95       90.65     11.24 o
  -1   0   8      423.27      446.15     14.12 o
   0   0   8       84.99      105.79      6.32 o
   1   0   8       44.69       35.63      2.88 o
   2   0   8      213.87      245.90      7.98 o
   3   0   8      136.58      130.41      6.11 o
   4   0   8      270.64      269.14      9.24 o
   5   0   8      102.64      126.04     11.96 o
   6   0   8        1.64        2.38      1.86 o
   7   0   8        2.26        5.04      2.63 o
   8   0   8        2.25        1.68      3.27 o
 -12   1   8        3.95        2.28      5.08 o
 -11   1   8        8.29        6.07      2.41 o
 -10   1   8        0.39        2.08      1.78 o
  -9   1   8       17.06       11.63      2.85 o
  -8   1   8        0.83       -0.35      2.29 o
  -7   1   8       15.33       11.91      2.38 o
  -6   1   8       15.21       19.46      3.40 o
  -5   1   8       86.28       93.56      6.93 o
  -4   1   8      280.14      295.79     14.35 o
  -3   1   8      166.86      182.29     14.54 o
  -2   1   8       53.74       81.19      5.04 o
  -1   1   8      178.06      162.82      6.53 o
   0   1   8       75.87       69.17      5.00 o
   1   1   8      219.90      224.00      8.02 o
   2   1   8       11.48       14.84      2.16 o
   3   1   8      211.81      206.68      8.36 o
   4   1   8      269.06      261.71      9.96 o
   5   1   8        4.02        4.54      1.54 o
   6   1   8        0.00        0.76      2.14 o
   7   1   8        5.08        6.68      2.22 o
   8   1   8        1.69       -2.89      3.91 o
 -12   2   8        0.00       -0.66      2.33 o
 -11   2   8        4.36        4.62      3.07 o
 -10   2   8       20.92       17.71      3.99 o
  -9   2   8        0.48        0.86      2.89 o
  -8   2   8        0.37       -0.10      2.88 o
  -7   2   8        0.74        2.87      1.62 o
  -6   2   8        0.02        1.00      1.82 o
  -5   2   8       39.20       32.19      4.24 o
  -4   2   8      206.40      198.64     12.05 o
  -3   2   8        0.78        6.59      2.93 o
  -2   2   8       34.08       34.73      4.77 o
  -1   2   8        5.27        4.47      1.44 o
   0   2   8       89.40       67.33      5.66 o
   1   2   8      428.73      444.85     12.24 o
   2   2   8      125.66      115.81      6.37 o
   3   2   8        5.17        2.95      1.24 o
   4   2   8       54.82       54.73      4.30 o
   5   2   8        5.79        3.99      1.87 o
   6   2   8        5.24        1.24      1.71 o
   7   2   8        3.03        3.55      1.93 o
 -12   3   8        0.40       -0.61      2.75 o
 -11   3   8        0.00        3.45      2.79 o
 -10   3   8        0.43        0.06      2.12 o
  -9   3   8      129.94      130.63     10.66 o
  -8   3   8        2.47        2.26      1.89 o
  -7   3   8       20.68       14.65      4.31 o
  -6   3   8       97.18       93.31      7.78 o
  -5   3   8       96.15       95.25      7.40 o
  -4   3   8       61.50       64.98      5.83 o
  -3   3   8        0.41        2.74      2.85 o
  -2   3   8       23.58       27.45      3.84 o
  -1   3   8       10.45        7.87      1.78 o
   0   3   8        4.56        2.66      1.70 o
   1   3   8      239.02      246.46      9.72 o
   2   3   8      157.95      160.64      7.26 o
   3   3   8        0.15       -1.77      1.85 o
   4   3   8        8.63        8.68      1.77 o
   5   3   8       10.50        6.56      1.52 o
   6   3   8        4.44        3.01      1.67 o
   7   3   8        0.95       -0.53      1.55 o
 -11   4   8        0.18       -3.56      3.56 o
 -10   4   8        7.37        4.07      2.19 o
  -9   4   8       10.84        9.88      3.01 o
  -8   4   8        2.50        1.87      2.74 o
  -7   4   8       77.25       80.89      8.09 o
  -6   4   8      159.55      171.97      9.41 o
  -5   4   8       49.92       62.01      6.36 o
  -4   4   8       36.60       35.19      3.86 o
  -3   4   8       88.40      100.30      7.65 o
  -2   4   8      424.46      444.68     15.04 o
  -1   4   8      502.98      530.52     12.95 o
   0   4   8      384.45      410.02     13.60 o
   1   4   8       37.57       39.27      3.93 o
   2   4   8        1.38        1.37      1.52 o
   3   4   8        3.68        1.46      1.38 o
   4   4   8        4.55        1.07      1.41 o
   5   4   8       26.25       27.23      3.67 o
   6   4   8        1.78        0.41      1.86 o
 -11   5   8       33.33       43.81      7.64 o
 -10   5   8       13.32       13.25      3.74 o
  -9   5   8        0.03        2.03      2.28 o
  -8   5   8        1.77       -0.12      1.83 o
  -7   5   8       35.38       38.01      4.16 o
  -6   5   8       16.34       12.58      2.39 o
  -5   5   8       41.19       44.54      4.09 o
  -4   5   8        0.49        3.62      1.76 o
  -3   5   8       75.98       91.79     13.51 o
  -2   5   8       34.57       31.55     24.71 o
  -1   5   8       52.71       70.29      6.14 o
   0   5   8      173.48      197.12     10.14 o
   1   5   8       18.28       15.33      3.00 o
   2   5   8        0.53        0.63      1.73 o
   3   5   8        0.80        0.23      1.32 o
   4   5   8       30.83       35.11      4.04 o
   5   5   8        0.01       -0.90      1.89 o
 -10   6   8        4.30        5.18      2.64 o
  -9   6   8        5.12        4.57      2.61 o
  -8   6   8        4.08        4.93      2.09 o
  -7   6   8       23.59       26.75      4.14 o
  -6   6   8        1.38       -0.23      1.37 o
  -5   6   8        4.19        2.39      2.27 o
  -4   6   8        4.16        7.70      3.50 o
  -3   6   8        9.27        6.28      3.63 o
  -2   6   8       46.40       50.97      7.90 o
  -1   6   8        8.46        8.60      2.78 o
   0   6   8        4.27        1.91      2.44 o
   1   6   8        1.84        0.71      1.47 o
   2   6   8       19.12       16.67      3.21 o
   3   6   8        1.73       -2.54      2.54 o
   4   6   8        0.34       -0.07      1.57 o
 -10   7   8        0.05        4.04      4.17 o
  -9   7   8        0.61       -1.94      2.66 o
  -8   7   8        1.05       -0.86      2.45 o
  -7   7   8        6.86        5.41      3.80 o
  -6   7   8        2.63        5.10      1.96 o
  -5   7   8        3.41       -0.01      2.71 o
  -4   7   8        1.50       -1.24      2.10 o
  -3   7   8        7.15        8.78      2.67 o
  -2   7   8       16.64       15.66      4.44 o
  -1   7   8        6.94        1.22      1.97 o
   0   7   8        1.55       -0.59      1.99 o
   1   7   8        0.00        0.33      2.11 o
   2   7   8       17.00       15.77      3.90 o
   3   7   8        5.51        3.77      1.77 o
  -8   8   8        0.65       -3.07      3.07 o
  -7   8   8        0.17       -1.85      3.32 o
  -6   8   8        2.84        0.92      3.32 o
  -5   8   8        1.55        1.39      2.09 o
  -4   8   8        1.52        0.56      2.79 o
  -3   8   8       12.96       10.54      2.93 o
  -2   8   8        0.06       -0.33      2.56 o
  -1   8   8        1.83       -0.21      1.98 o
   0   8   8        0.35       -3.25      3.25 o
   1   8   8       16.22       21.05      4.83 o
   2   8   8       16.75       19.30      5.47 o
  -7   9   8        4.18        6.82      3.58 o
  -6   9   8        6.18        8.21      5.82 o
  -5   9   8        0.00        2.10      2.27 o
  -4   9   8        1.48       -0.33      2.20 o
  -3   9   8        1.45       -1.54      2.79 o
  -2   9   8        0.20       -2.25      2.48 o
  -1   9   8        0.69       -5.66      5.66 o
   0   9   8        0.08        0.68      2.99 o
  -3 -12   9        0.93        2.95      5.68 o
  -2 -12   9        0.21       -0.32      1.98 o
  -1 -12   9        0.11        2.76      2.37 o
   0 -12   9        0.01       -2.34      2.93 o
   1 -12   9        6.37        9.44      3.91 o
   2 -12   9        4.95        5.13      2.59 o
   3 -12   9        3.17        3.96      2.37 o
  -5 -11   9        0.19        0.91      1.91 o
  -4 -11   9        1.46       -0.28      2.21 o
  -3 -11   9        4.45        6.52      2.41 o
  -2 -11   9        0.97       -0.58      2.32 o
  -1 -11   9        1.58        2.96      2.02 o
   0 -11   9        2.01        2.43      2.68 o
   1 -11   9        6.05        6.46      2.90 o
   2 -11   9        1.99        2.99      2.96 o
   3 -11   9       16.39       20.97      4.69 o
   4 -11   9       15.35       19.96      4.32 o
   5 -11   9        6.71        8.90      6.04 o
  -6 -10   9        0.00        0.62      2.40 o
  -5 -10   9        0.70       -1.87      1.87 o
  -4 -10   9        6.42        7.37      2.92 o
  -3 -10   9        3.47        4.70      2.30 o
  -2 -10   9       13.12       11.83      3.07 o
  -1 -10   9       48.50       50.72      7.01 o
   0 -10   9        7.90        9.35      3.60 o
   1 -10   9       24.12       23.52      4.72 o
   2 -10   9       38.94       48.16      6.76 o
   3 -10   9       17.27       27.14      3.50 o
   4 -10   9       27.48       35.37      4.33 o
   5 -10   9       18.37       13.40      3.45 o
   6 -10   9        3.59        6.72      3.96 o
  -8  -9   9        0.48        2.52      2.64 o
  -7  -9   9        4.55       -0.38      2.46 o
  -6  -9   9        0.40        0.18      1.87 o
  -5  -9   9       11.27       10.71      2.93 o
  -4  -9   9       17.65        9.82      2.87 o
  -3  -9   9       34.91       31.38      3.70 o
  -2  -9   9        0.56        2.75      2.12 o
  -1  -9   9       29.02       32.23      4.19 o
   0  -9   9       11.08        6.86      2.00 o
   1  -9   9      139.11      170.94      8.20 o
   2  -9   9       21.64       19.71      3.25 o
   3  -9   9        2.40        1.50      1.61 o
   4  -9   9        0.58        1.49      2.08 o
   5  -9   9        1.05        3.90      1.93 o
   6  -9   9        3.13        2.64      2.05 o
   7  -9   9        0.27       -1.94      2.32 o
  -8  -8   9        0.00        1.80      2.09 o
  -7  -8   9       21.74       20.85      4.72 o
  -6  -8   9        6.98        7.27      2.31 o
  -5  -8   9       28.00       22.72      3.67 o
  -4  -8   9        0.48        1.47      1.65 o
  -3  -8   9        7.26        3.93      2.92 o
  -2  -8   9       40.36       43.77      4.68 o
  -1  -8   9       52.21       55.42      5.07 o
   0  -8   9       37.80       32.40      3.32 o
   1  -8   9       16.58       14.12      2.38 o
   2  -8   9       11.76        6.58      2.21 o
   3  -8   9        0.40       -0.96      2.35 o
   4  -8   9        2.67        3.67      3.47 o
   5  -8   9        0.12        1.18      1.55 o
   6  -8   9        0.56        0.23      2.40 o
   7  -8   9        0.34        5.15      2.84 o
  -9  -7   9       14.26       18.38      5.64 o
  -8  -7   9       28.97       30.94      5.22 o
  -7  -7   9       41.55       40.81      6.50 o
  -6  -7   9       64.28       61.50      6.77 o
  -5  -7   9      134.40      125.19      8.25 o
  -4  -7   9        0.00        0.48      1.99 o
  -3  -7   9       13.13        7.53      3.35 o
  -2  -7   9        9.72        8.36      4.28 o
  -1  -7   9        3.70        5.12      2.47 o
   0  -7   9      204.32      233.62      8.97 o
   1  -7   9       30.55       25.72      3.07 o
   2  -7   9       32.68       30.28      4.33 o
   3  -7   9        7.33        5.21      2.13 o
   4  -7   9        8.60        8.90      2.41 o
   5  -7   9        0.26        1.73      1.65 o
   6  -7   9        0.72        2.00      2.66 o
   7  -7   9        0.00       -2.11      2.34 o
   8  -7   9        0.31        4.16      3.15 o
 -10  -6   9        5.88        8.75      7.19 o
  -9  -6   9        0.76       -0.95      2.15 o
  -8  -6   9       10.40       16.81      4.72 o
  -7  -6   9        0.26        0.05      2.41 o
  -6  -6   9        7.47        7.65      2.97 o
  -5  -6   9        0.11        3.20      2.24 o
  -4  -6   9      120.27      122.43      7.87 o
  -3  -6   9       35.83       26.94      3.11 o
  -2  -6   9       35.10       30.43      2.51 o
  -1  -6   9        9.40        5.43      1.89 o
   0  -6   9      182.92      200.55      9.48 o
   1  -6   9        5.71        4.08      2.02 o
   2  -6   9        1.42       -1.97      4.19 o
   3  -6   9        8.47        7.01      5.43 o
   4  -6   9        4.07        5.27      1.86 o
   5  -6   9        7.92        9.86      2.26 o
   6  -6   9        0.38        1.65      2.69 o
   7  -6   9        0.61        2.58      3.03 o
   8  -6   9       13.06       18.28      5.11 o
 -10  -5   9       18.78       25.68     10.62 o
  -9  -5   9        4.93        4.32      3.98 o
  -8  -5   9       33.36       31.75      6.13 o
  -7  -5   9       57.64       59.95      8.24 o
  -6  -5   9      175.59      159.11     12.77 o
  -5  -5   9       52.43       45.66      3.70 o
  -4  -5   9       40.91       40.70      2.87 o
  -3  -5   9      306.54      321.19      7.81 o
  -2  -5   9       25.02       21.82      5.04 o
  -1  -5   9      353.16      337.36     11.94 o
   0  -5   9        4.97        6.66      2.28 o
   1  -5   9        0.05       -1.43      1.43 o
   2  -5   9        3.16        6.10      2.19 o
   3  -5   9       19.53       16.62      4.60 o
   4  -5   9        4.79        2.48      2.60 o
   5  -5   9        3.24        4.26      1.54 o
   6  -5   9        0.42        1.32      1.68 o
   7  -5   9       14.39       15.00      3.96 o
   8  -5   9        0.10        1.39      2.39 o
 -11  -4   9        0.66        1.50      6.32 o
 -10  -4   9        5.76       10.23      7.56 o
  -9  -4   9       28.43       28.28      5.81 o
  -8  -4   9       69.47       78.89      9.37 o
  -7  -4   9       59.24       59.05      5.51 o
  -6  -4   9       29.32       26.28      3.40 o
  -5  -4   9        4.05        4.23      1.16 o
  -4  -4   9      201.05      208.32      8.76 o
  -3  -4   9       53.10       54.01      3.93 o
  -2  -4   9      148.92      154.58      6.14 o
  -1  -4   9        0.23        0.82      3.53 o
   0  -4   9       33.30       30.82      5.33 o
   1  -4   9       54.50       64.24      5.15 o
   2  -4   9      188.26      175.36     10.84 o
   3  -4   9       38.24       32.68      2.79 o
   4  -4   9       51.44       44.05      4.85 o
   5  -4   9       53.92       54.29      5.36 o
   6  -4   9       28.10       21.20      5.23 o
   7  -4   9       16.89       20.97      4.52 o
   8  -4   9        5.84        6.68      3.69 o
 -11  -3   9        0.05        2.97      4.88 o
 -10  -3   9        0.02        5.14      5.52 o
  -9  -3   9       37.86       35.67      6.60 o
  -8  -3   9       18.12       18.97      2.76 o
  -7  -3   9       37.88       39.33      3.83 o
  -6  -3   9      186.85      188.95      8.22 o
  -5  -3   9       77.62       77.66      6.15 o
  -4  -3   9       57.83       66.78      6.67 o
  -3  -3   9       19.78       21.62      3.56 o
  -2  -3   9       25.30       37.45      3.95 o
  -1  -3   9       82.30       97.20      8.44 o
   0  -3   9        0.80       -1.37      3.01 o
   1  -3   9      579.88      624.59     16.84 o
   2  -3   9       24.60       35.82      4.40 o
   3  -3   9      252.23      238.02      8.68 o
   4  -3   9        3.09        2.09      1.68 o
   5  -3   9       63.97       69.71      6.29 o
   6  -3   9       26.20       36.11      6.77 o
   7  -3   9       32.35       35.66      7.33 o
   8  -3   9        1.90        0.04      2.45 o
 -11  -2   9        6.05        7.23      4.95 o
 -10  -2   9        1.47       -3.26      3.27 o
  -9  -2   9      161.21      165.72      8.90 o
  -8  -2   9      131.66      152.30      8.15 o
  -7  -2   9      187.71      191.72      8.88 o
  -6  -2   9       65.24       64.86      5.07 o
  -5  -2   9       25.49       25.98      3.78 o
  -4  -2   9       17.08       30.13      7.47 o
  -3  -2   9       93.24      100.61      8.87 o
  -2  -2   9        9.02       18.27     11.12 o
  -1  -2   9      599.55      631.37     20.77 o
   0  -2   9      317.55      338.62     12.21 o
   1  -2   9      258.05      266.60     10.79 o
   2  -2   9       64.42       62.17      3.12 o
   3  -2   9        1.69        9.82      1.95 o
   4  -2   9       69.41       67.83      7.14 o
   5  -2   9       11.02        5.53      3.38 o
   6  -2   9       33.46       40.03      7.31 o
   7  -2   9        8.46        4.51      3.16 o
   8  -2   9       11.14       16.53      5.67 o
 -12  -1   9        1.50        1.88      5.63 o
 -11  -1   9        8.54       13.86      6.33 o
 -10  -1   9       14.46       13.34      3.13 o
  -9  -1   9        0.25        1.03      3.19 o
  -8  -1   9      356.50      367.79     13.00 o
  -7  -1   9        0.31        0.61      1.93 o
  -6  -1   9       92.13       87.29      5.94 o
  -5  -1   9        9.28       10.80      2.70 o
  -4  -1   9       28.59       24.86      6.38 o
  -3  -1   9       90.09       92.12      8.33 o
  -2  -1   9       70.64       73.58      7.26 o
  -1  -1   9       52.52       49.28      9.18 o
   0  -1   9       87.77       95.12      6.89 o
   1  -1   9      296.90      326.63     10.03 o
   2  -1   9       17.47       12.62      1.28 o
   3  -1   9       34.53       30.34      2.53 o
   4  -1   9       52.88       52.43      8.56 o
   5  -1   9       51.35       53.24      8.03 o
   6  -1   9       56.71       65.19      9.42 o
   7  -1   9       17.81       14.18      6.30 o
   8  -1   9        0.42       -0.23      2.75 o
 -12   0   9       16.10       18.29      4.89 o
 -11   0   9        0.79       -2.03      2.19 o
 -10   0   9        2.81        5.48      2.65 o
  -9   0   9       93.35       91.59      8.29 o
  -8   0   9       36.50       33.41      3.99 o
  -7   0   9      113.20      101.91      6.80 o
  -6   0   9        2.61        1.74      1.64 o
  -5   0   9       96.09       95.01      7.15 o
  -4   0   9        3.34        2.99      3.72 o
  -3   0   9       93.60       98.50      9.51 o
  -2   0   9        5.16        4.58      1.54 o
  -1   0   9        0.34        1.24      1.72 o
   0   0   9       10.50        6.83      1.57 o
   1   0   9       15.70       13.11      2.76 o
   2   0   9        0.86        1.92      1.44 o
   3   0   9      122.54      135.25      6.50 o
   4   0   9        2.26        1.05      1.30 o
   5   0   9        0.21        0.40      1.67 o
   6   0   9        6.93        4.09      1.89 o
   7   0   9       11.41       21.60      4.71 o
 -12   1   9        6.24        6.42      3.80 o
 -11   1   9       29.06       29.50      5.57 o
 -10   1   9        4.73        1.66      3.38 o
  -9   1   9        0.02       -1.96      2.34 o
  -8   1   9        6.30        4.18      1.73 o
  -7   1   9        0.09        1.54      1.55 o
  -6   1   9        1.58        3.48      1.85 o
  -5   1   9        5.93        4.73      1.68 o
  -4   1   9       13.70       17.87      5.60 o
  -3   1   9      108.28       95.41      8.43 o
  -2   1   9       67.86       65.47      4.81 o
  -1   1   9        7.53        9.63      2.09 o
   0   1   9        0.03        0.09      1.02 o
   1   1   9       41.30       32.29      4.21 o
   2   1   9       16.42       17.41      2.37 o
   3   1   9      301.52      304.05     10.51 o
   4   1   9       10.57        8.39      1.55 o
   5   1   9       14.71       11.63      2.43 o
   6   1   9        1.49       -0.31      2.04 o
   7   1   9        1.49        1.29      2.25 o
 -12   2   9        5.13        3.18      2.72 o
 -11   2   9        0.79        2.91      2.80 o
 -10   2   9        0.75        0.68      2.81 o
  -9   2   9       18.90       14.65      3.38 o
  -8   2   9        4.98        2.56      1.70 o
  -7   2   9       20.44       22.60      4.23 o
  -6   2   9       16.25       14.85      2.88 o
  -5   2   9       30.79       33.32      4.42 o
  -4   2   9        2.77        1.71      1.98 o
  -3   2   9       74.30       72.02      9.61 o
  -2   2   9      119.38      119.11      7.87 o
  -1   2   9       49.37       41.33      5.11 o
   0   2   9        0.16       -0.12      1.81 o
   1   2   9      203.17      194.61     10.86 o
   2   2   9       58.39       54.65      4.57 o
   3   2   9      125.95      107.37      6.60 o
   4   2   9        1.28       -0.53      1.44 o
   5   2   9        0.29       -2.08      2.08 o
   6   2   9        5.18        4.18      2.77 o
   7   2   9        2.01       -3.32      3.32 o
 -11   3   9        0.40       -1.23      2.37 o
 -10   3   9        1.35       -0.52      1.94 o
  -9   3   9       14.15       14.16      3.34 o
  -8   3   9       85.98       90.76      8.59 o
  -7   3   9      226.88      239.95     13.40 o
  -6   3   9       24.29       27.15      4.21 o
  -5   3   9      102.88       96.73      6.83 o
  -4   3   9      281.57      287.68     13.37 o
  -3   3   9      844.14      863.34     37.00 o
  -2   3   9       74.86       64.35      5.81 o
  -1   3   9        9.94        6.40      1.20 o
   0   3   9      109.81       99.58      8.05 o
   1   3   9      192.81      225.95     11.99 o
   2   3   9      134.11      132.38      7.01 o
   3   3   9       14.30        7.23      1.54 o
   4   3   9        1.79       -0.45      1.26 o
   5   3   9        0.19       -0.33      1.35 o
   6   3   9        3.95        5.48      2.01 o
 -11   4   9       15.62        8.75      3.14 o
 -10   4   9        6.49        6.44      2.71 o
  -9   4   9        9.61        6.63      3.23 o
  -8   4   9       10.97        9.12      3.08 o
  -7   4   9        5.64        6.24      2.50 o
  -6   4   9      120.04      123.54      8.91 o
  -5   4   9       61.56       60.46      5.53 o
  -4   4   9        0.95        2.37      1.56 o
  -3   4   9      750.56      771.09     22.13 o
  -2   4   9       40.31       48.97      4.85 o
  -1   4   9      885.33      983.04     25.49 o
   0   4   9       58.30       77.92      6.49 o
   1   4   9       30.11       39.49      5.33 o
   2   4   9       36.45       42.11      4.11 o
   3   4   9       31.98       27.27      3.36 o
   4   4   9       10.04       12.62      2.45 o
   5   4   9        0.59       -1.02      1.93 o
 -11   5   9        5.11        9.44      3.47 o
 -10   5   9        0.10        1.62      1.70 o
  -9   5   9        6.45        5.82      2.69 o
  -8   5   9       20.87       33.00      5.00 o
  -7   5   9       16.95       16.03      3.31 o
  -6   5   9        7.75        9.77      2.32 o
  -5   5   9       40.74       42.61      5.10 o
  -4   5   9        8.99        6.46      2.11 o
  -3   5   9        0.00       -0.60      9.48 o
  -2   5   9      152.43      143.23     15.45 o
  -1   5   9       87.16      102.39      7.81 o
   0   5   9       32.39       40.29      4.83 o
   1   5   9        7.04       13.90      2.79 o
   2   5   9        0.00       -1.41      1.41 o
   3   5   9        4.47        1.98      1.48 o
   4   5   9        0.26       -0.21      1.83 o
 -10   6   9        0.08        1.63      2.45 o
  -9   6   9        0.33       -0.68      3.22 o
  -8   6   9        9.47        9.30      3.36 o
  -7   6   9        1.09        0.28      1.29 o
  -6   6   9       41.62       35.19      4.84 o
  -5   6   9        9.67        7.42      2.50 o
  -4   6   9        0.19        3.04      2.25 o
  -3   6   9      149.90      163.08     14.10 o
  -2   6   9       13.00       15.93      5.16 o
  -1   6   9        4.08        6.44      2.84 o
   0   6   9        8.71        7.38      3.50 o
   1   6   9        8.26        5.94      2.04 o
   2   6   9        4.04        4.22      2.96 o
   3   6   9        5.83        4.34      1.48 o
  -9   7   9        0.62        2.93      2.85 o
  -8   7   9       11.10       19.31      4.71 o
  -7   7   9       22.45       27.28      5.36 o
  -6   7   9        5.77        4.35      1.95 o
  -5   7   9        4.49        3.25      2.26 o
  -4   7   9        2.16        2.12      2.25 o
  -3   7   9       85.55      111.80     10.18 o
  -2   7   9        9.34       13.19      4.37 o
  -1   7   9        1.02        0.13      1.84 o
   0   7   9        0.20       -2.69      2.69 o
   1   7   9       13.84       12.44      3.39 o
   2   7   9        6.22        9.92      3.37 o
  -8   8   9        1.77       -2.93      4.28 o
  -7   8   9        7.61        1.27      4.73 o
  -6   8   9        3.55        4.64      2.71 o
  -5   8   9        6.84        9.61      3.24 o
  -4   8   9       13.38       14.40      4.66 o
  -3   8   9       16.98       17.72      4.19 o
  -2   8   9        4.33        2.70      1.61 o
  -1   8   9        0.46        0.53      3.13 o
   0   8   9        0.19       -3.16      3.16 o
  -5   9   9       25.34       49.46     13.89 o
  -4   9   9        4.63       -2.45      4.19 o
  -3   9   9        0.01       -0.09      2.76 o
  -2 -12  10        1.04       -0.15      1.99 o
  -1 -12  10       13.74       17.45      4.16 o
   0 -12  10        0.54        2.38      2.68 o
   1 -12  10        1.15        3.67      2.75 o
   2 -12  10        2.57        2.08      2.60 o
  -5 -11  10        7.81        7.21      4.07 o
  -4 -11  10        1.68        1.73      2.24 o
  -3 -11  10        0.78       -0.72      2.76 o
  -2 -11  10        2.71        1.16      1.57 o
  -1 -11  10        0.70        2.66      2.44 o
   0 -11  10        1.19        3.07      2.39 o
   1 -11  10       16.51       22.23      5.27 o
   2 -11  10        1.93        2.51      3.35 o
   3 -11  10        4.56        7.50      3.59 o
   4 -11  10       44.70       72.15      9.06 o
  -6 -10  10        0.10       -1.58      2.53 o
  -5 -10  10        0.42        1.96      2.22 o
  -4 -10  10       12.77       13.45      3.22 o
  -3 -10  10        1.76       -0.06      2.56 o
  -2 -10  10       38.90       40.33      6.53 o
  -1 -10  10       20.15       15.58      4.59 o
   0 -10  10        0.20        4.60      3.48 o
   1 -10  10       26.42       32.49      5.90 o
   2 -10  10        3.57        4.40      2.57 o
   3 -10  10        8.21       11.43      3.08 o
   4 -10  10       34.68       37.64      4.82 o
   5 -10  10        2.82        4.17      3.18 o
  -7  -9  10       24.66       26.01      5.70 o
  -6  -9  10        8.06        6.04      2.01 o
  -5  -9  10       25.01       25.26      3.92 o
  -4  -9  10       35.41       24.78      3.65 o
  -3  -9  10        0.07       -3.10      3.10 o
  -2  -9  10        0.05       -1.93      4.18 o
  -1  -9  10       26.29       32.66      5.21 o
   0  -9  10       19.56       17.24      3.13 o
   1  -9  10      129.91      143.63      9.07 o
   2  -9  10       13.32       16.45      3.37 o
   3  -9  10        9.82       10.18      3.35 o
   4  -9  10        1.22        1.18      2.35 o
   5  -9  10        0.10        1.10      3.06 o
   6  -9  10        6.00        9.81      4.20 o
  -8  -8  10       18.32       20.41      4.98 o
  -7  -8  10        0.01        1.66      2.17 o
  -6  -8  10       12.53        7.07      3.49 o
  -5  -8  10       15.34       14.77      3.08 o
  -4  -8  10       45.48       35.73      4.10 o
  -3  -8  10        8.76        7.15      2.66 o
  -2  -8  10        7.82        0.47      4.92 o
  -1  -8  10        2.96        2.83      3.47 o
   0  -8  10      281.16      319.51     11.06 o
   1  -8  10       37.13       37.12      4.06 o
   2  -8  10       57.08       58.40      5.19 o
   3  -8  10       19.58       12.95      2.41 o
   4  -8  10        6.51        5.64      2.12 o
   5  -8  10       24.12       23.98      3.95 o
   6  -8  10        0.04       -3.65      3.65 o
   7  -8  10        0.01       -1.12      3.71 o
  -9  -7  10        0.03        2.18      2.42 o
  -8  -7  10       18.73       17.96      4.30 o
  -7  -7  10        3.77        3.67      2.37 o
  -6  -7  10        0.34       -0.90      1.58 o
  -5  -7  10       58.99       57.77      5.86 o
  -4  -7  10        9.72        6.70      2.43 o
  -3  -7  10       79.81       78.35      5.44 o
  -2  -7  10       11.06        7.69      1.83 o
  -1  -7  10       18.81       27.26      5.12 o
   0  -7  10      363.27      389.79     14.12 o
   1  -7  10       29.33       27.55      3.83 o
   2  -7  10        3.22        3.52      2.44 o
   3  -7  10        1.33        0.78      1.57 o
   4  -7  10        0.00        0.57      2.25 o
   5  -7  10        0.71        0.37      1.83 o
   6  -7  10        0.13        0.92      2.15 o
   7  -7  10        0.13        0.39      2.88 o
 -10  -6  10        5.15       -1.03      4.59 o
  -9  -6  10        5.42        2.68      2.65 o
  -8  -6  10        9.21        9.16      3.97 o
  -7  -6  10        7.81        8.74      3.02 o
  -6  -6  10       20.39       11.45      5.37 o
  -5  -6  10       13.69       11.46      3.46 o
  -4  -6  10        4.96        0.23      2.57 o
  -3  -6  10      115.37      112.51      6.80 o
  -2  -6  10      122.26      122.56      6.12 o
  -1  -6  10        2.70       10.51      5.18 o
   0  -6  10      184.46      220.51     10.46 o
   1  -6  10       74.40       93.55      6.88 o
   2  -6  10        0.64        4.19      2.35 o
   3  -6  10        1.90        0.25      1.63 o
   4  -6  10        0.24       -0.15      1.42 o
   5  -6  10        0.53       -0.37      1.66 o
   6  -6  10        7.89        7.68      2.75 o
   7  -6  10        8.25       13.47      4.14 o
 -10  -5  10        5.65       -0.26      6.95 o
  -9  -5  10        2.99        2.88      3.88 o
  -8  -5  10        1.59        0.43      2.15 o
  -7  -5  10      170.70      161.61     13.96 o
  -6  -5  10        2.90        0.00      2.37 o
  -5  -5  10      137.01      147.04      9.97 o
  -4  -5  10       59.35       59.44      5.30 o
  -3  -5  10       24.17       29.42      3.53 o
  -2  -5  10      371.88      369.57     10.34 o
  -1  -5  10      100.74       97.83      7.74 o
   0  -5  10       80.41       83.19      6.43 o
   1  -5  10      215.03      216.83     12.54 o
   2  -5  10        5.10       11.93      4.33 o
   3  -5  10       84.64       90.92      6.06 o
   4  -5  10        0.59       -0.27      2.22 o
   5  -5  10        0.12       -1.76      1.76 o
   6  -5  10       17.46       20.68      5.36 o
   7  -5  10        9.44       16.25      3.85 o
 -11  -4  10        6.13        2.71      7.17 o
 -10  -4  10        4.72        4.12      4.13 o
  -9  -4  10       63.38       65.90      9.39 o
  -8  -4  10        5.89        7.42      4.73 o
  -7  -4  10       59.76       50.02      7.35 o
  -6  -4  10      127.63      135.80      8.56 o
  -5  -4  10      157.56      165.47      9.24 o
  -4  -4  10      278.78      274.42     14.25 o
  -3  -4  10       22.42       18.55      2.39 o
  -2  -4  10       16.14       19.44      2.30 o
  -1  -4  10      220.13      235.62     11.86 o
   0  -4  10        0.07        1.59      4.31 o
   1  -4  10       76.29       80.09      6.61 o
   2  -4  10        4.30        8.28      2.67 o
   3  -4  10      116.24      123.27      8.35 o
   4  -4  10      128.06      146.64      9.33 o
   5  -4  10       10.90        5.81      5.73 o
   6  -4  10        3.01        1.97      2.33 o
   7  -4  10        1.72        0.53      2.25 o
 -11  -3  10        4.29        4.93      6.30 o
 -10  -3  10        3.51        8.45      6.89 o
  -9  -3  10       66.40       74.02      9.29 o
  -8  -3  10        6.53        4.24      2.00 o
  -7  -3  10       92.52       99.52      6.44 o
  -6  -3  10       84.34       90.71      7.28 o
  -5  -3  10      349.69      368.97     14.22 o
  -4  -3  10      295.05      290.21     16.67 o
  -3  -3  10        0.44       -2.21      3.91 o
  -2  -3  10        0.24        6.36      3.63 o
  -1  -3  10       39.96       46.77      6.53 o
   0  -3  10        0.55        2.91      1.83 o
   1  -3  10        2.02       -1.33      2.55 o
   2  -3  10       16.39       21.89      4.05 o
   3  -3  10       33.64       46.82      5.26 o
   4  -3  10       55.48       49.26      5.30 o
   5  -3  10        0.03        1.19      2.15 o
   6  -3  10        9.18       10.48      3.77 o
   7  -3  10        1.06        0.64      4.45 o
 -11  -2  10        6.42        2.21      3.25 o
 -10  -2  10        1.61       -3.80      4.41 o
  -9  -2  10        2.62        4.60      1.39 o
  -8  -2  10       34.63       35.02      4.10 o
  -7  -2  10        0.03       -1.58      2.29 o
  -6  -2  10       20.09       22.76      3.44 o
  -5  -2  10       31.21       31.81      4.54 o
  -4  -2  10       32.61       40.53      6.68 o
  -3  -2  10      120.39       97.78      9.22 o
  -2  -2  10       59.48       61.93     14.16 o
  -1  -2  10        1.18        3.51      6.55 o
   0  -2  10       15.43       17.94      3.21 o
   1  -2  10        1.69        1.79      1.45 o
   2  -2  10        5.35        8.69      1.77 o
   3  -2  10        0.83        1.44      1.71 o
   4  -2  10        0.16        2.59      2.26 o
   5  -2  10        0.37        0.78      3.28 o
   6  -2  10        7.39        7.17      3.58 o
   7  -2  10       13.98       19.63      5.85 o
 -11  -1  10       22.03       21.88      5.87 o
 -10  -1  10       17.60       20.95      4.34 o
  -9  -1  10        0.08       -0.93      1.59 o
  -8  -1  10        7.39        5.48      1.64 o
  -7  -1  10       91.66       99.00      6.85 o
  -6  -1  10      163.66      161.37      8.47 o
  -5  -1  10       15.25       15.49      6.90 o
  -4  -1  10       37.38       41.24      8.68 o
  -3  -1  10        1.20        0.46      1.74 o
  -2  -1  10        7.48        3.31      2.48 o
  -1  -1  10       27.49       29.85      6.92 o
   0  -1  10      153.58      151.18     11.71 o
   1  -1  10       22.79       28.67      3.82 o
   2  -1  10        6.48        7.57      1.31 o
   3  -1  10       36.71       39.71      4.33 o
   4  -1  10       27.43       22.81      5.05 o
   5  -1  10        4.02        5.26      3.93 o
   6  -1  10        1.04        0.24      2.62 o
   7  -1  10        2.04        0.88      2.87 o
 -11   0  10       14.04       12.12      3.79 o
 -10   0  10        1.91       -0.18      2.15 o
  -9   0  10       15.63       11.56      3.16 o
  -8   0  10       10.78       10.52      2.61 o
  -7   0  10        6.95        6.33      2.15 o
  -6   0  10        3.71        7.06      1.86 o
  -5   0  10        0.01        1.06      2.72 o
  -4   0  10        0.93        3.11      3.28 o
  -3   0  10       37.67       29.34      5.01 o
  -2   0  10       50.36       54.61      4.47 o
  -1   0  10        2.27        5.39      2.38 o
   0   0  10        4.18        4.62      2.41 o
   1   0  10       37.03       42.86      4.94 o
   2   0  10        4.67        4.11      1.43 o
   3   0  10       57.76       70.11      4.86 o
   4   0  10       30.21       28.05      6.02 o
   5   0  10       28.92       24.47      5.87 o
   6   0  10        8.28       12.81      4.64 o
   7   0  10        0.67        3.23      2.46 o
 -11   1  10        9.64        9.50      2.64 o
 -10   1  10        1.20       -0.10      2.74 o
  -9   1  10       61.01       62.43      7.24 o
  -8   1  10        4.26        4.17      2.20 o
  -7   1  10        3.55        2.69      2.05 o
  -6   1  10        6.78        4.87      1.81 o
  -5   1  10       23.45       23.49      3.75 o
  -4   1  10      124.28      128.13     14.46 o
  -3   1  10       36.70       29.15      5.02 o
  -2   1  10      228.58      238.99     11.30 o
  -1   1  10       63.75       61.93      6.31 o
   0   1  10       11.79       13.76      2.99 o
   1   1  10       48.20       42.06      4.79 o
   2   1  10       50.94       47.33      4.07 o
   3   1  10       65.50       76.37      5.38 o
   4   1  10        1.84       -1.89      3.22 o
   5   1  10        2.22        3.99      3.44 o
   6   1  10        0.31        1.77      2.60 o
 -11   2  10        1.99        1.24      2.83 o
 -10   2  10        2.77        3.03      2.27 o
  -9   2  10        2.30       -0.21      2.26 o
  -8   2  10        5.54        5.42      2.95 o
  -7   2  10       80.51       75.80      7.58 o
  -6   2  10        0.03        0.42      1.89 o
  -5   2  10       41.94       43.23      5.43 o
  -4   2  10      107.91      113.46     13.01 o
  -3   2  10        5.92       10.77      9.34 o
  -2   2  10      267.00      264.47     11.93 o
  -1   2  10       52.88       44.95      5.34 o
   0   2  10       31.63       22.24      3.76 o
   1   2  10        7.46        9.62      2.62 o
   2   2  10      197.84      204.08      9.22 o
   3   2  10        4.38        3.21      2.33 o
   4   2  10        0.72        0.44      2.38 o
   5   2  10        3.00       -0.80      5.10 o
   6   2  10        0.16       -0.85      3.25 o
 -11   3  10        9.14        9.10      2.61 o
 -10   3  10        5.10        2.25      1.99 o
  -9   3  10        5.38        2.25      2.26 o
  -8   3  10       28.92       22.11      4.72 o
  -7   3  10        8.78        7.02      2.67 o
  -6   3  10        9.93        8.47      2.72 o
  -5   3  10       56.75       60.53      5.57 o
  -4   3  10      218.56      232.75     14.10 o
  -3   3  10       88.01       96.18      8.92 o
  -2   3  10       97.59       92.65      7.25 o
  -1   3  10        0.05        0.35      1.32 o
   0   3  10        7.67        3.75      1.75 o
   1   3  10      230.14      250.76     13.55 o
   2   3  10        0.13        2.33      1.39 o
   3   3  10        5.67        6.28      2.00 o
   4   3  10       15.59       10.89      4.93 o
   5   3  10        7.14        9.03      2.33 o
 -11   4  10        2.50        3.63      2.69 o
 -10   4  10        1.17       -0.90      2.27 o
  -9   4  10        7.15        3.69      2.22 o
  -8   4  10        0.26        0.93      1.49 o
  -7   4  10        0.12        2.65      2.04 o
  -6   4  10        2.25        3.22      2.29 o
  -5   4  10       20.43       24.57      3.97 o
  -4   4  10       10.25       13.35      3.91 o
  -3   4  10       21.46       17.14      6.53 o
  -2   4  10       88.99       70.19      8.76 o
  -1   4  10       27.12       21.40      4.23 o
   0   4  10       86.39       83.15      7.05 o
   1   4  10       16.08       21.78      4.03 o
   2   4  10       24.69       28.76      4.27 o
   3   4  10       28.01       34.47      4.65 o
   4   4  10        1.37        4.80      2.32 o
 -10   5  10        3.82        6.42      3.98 o
  -9   5  10        5.76        0.48      2.83 o
  -8   5  10        2.38        2.44      2.32 o
  -7   5  10        6.29        7.52      2.64 o
  -6   5  10        0.32        2.06      2.33 o
  -5   5  10        0.71        0.94      2.16 o
  -4   5  10       44.01       35.75      7.87 o
  -3   5  10        1.87       -0.17      8.00 o
  -2   5  10       11.78        8.83      5.74 o
  -1   5  10      171.67      201.48     11.06 o
   0   5  10        2.66        3.51      3.65 o
   1   5  10        5.46        3.92      1.43 o
   2   5  10        7.99        5.08      2.78 o
   3   5  10        0.23        0.10      1.84 o
  -9   6  10        8.51       14.23      4.78 o
  -8   6  10        0.02        1.68      3.46 o
  -7   6  10       11.16        5.81      2.24 o
  -6   6  10        0.90        3.58      2.10 o
  -5   6  10        5.12        7.49      4.39 o
  -4   6  10       18.99       16.14      5.35 o
  -3   6  10       15.99       15.67      9.10 o
  -2   6  10       13.94       19.70      5.75 o
  -1   6  10       30.50       39.61      6.31 o
   0   6  10        4.16        2.78      2.04 o
   1   6  10        0.26       -0.82      1.99 o
   2   6  10        0.10        0.85      1.92 o
  -8   7  10        0.73        3.50      3.56 o
  -7   7  10        7.04        3.63      3.18 o
  -6   7  10        1.54        1.88      3.17 o
  -5   7  10        4.05        3.28      2.87 o
  -4   7  10       15.57       17.06      4.21 o
  -3   7  10       51.51       82.13      9.26 o
  -2   7  10        5.83        6.43      3.24 o
  -1   7  10        3.56        7.65      3.85 o
   0   7  10        3.36        7.97      3.03 o
   1   7  10        0.26       -0.46      2.88 o
  -6   8  10        6.03        1.12      2.28 o
  -5   8  10       19.56       29.90      5.69 o
  -4   8  10        0.05        5.49      3.31 o
  -3   8  10       28.44       45.41      7.11 o
  -2   8  10        8.04        6.33      3.23 o
  -1 -12  11       13.17       12.57      4.19 o
   0 -12  11        0.00       -0.22      4.52 o
  -4 -11  11        0.03       -2.63      4.15 o
  -3 -11  11        0.02        5.21      4.58 o
  -2 -11  11       11.00        7.66      3.94 o
  -1 -11  11        1.80        7.05      3.47 o
   0 -11  11        1.05        4.50      2.38 o
   1 -11  11       20.94       27.99      5.57 o
   2 -11  11        0.01        1.51      2.29 o
   3 -11  11       21.56       25.81      6.79 o
  -6 -10  11        6.47       13.47      3.28 o
  -5 -10  11        1.19        1.51      1.90 o
  -4 -10  11        1.94        1.57      2.29 o
  -3 -10  11        4.76        4.03      2.93 o
  -2 -10  11        0.02       -0.95      4.22 o
  -1 -10  11        0.02        6.27      3.03 o
   0 -10  11        1.47        2.80      2.10 o
   1 -10  11        0.20        0.64      3.18 o
   2 -10  11        0.11       -0.23      3.09 o
   3 -10  11       41.63       57.09      6.35 o
   4 -10  11        3.37        1.39      2.10 o
  -7  -9  11        0.56       -0.83      2.45 o
  -6  -9  11        0.07       -0.84      1.81 o
  -5  -9  11       10.06        9.48      3.03 o
  -4  -9  11       71.52       63.17      5.85 o
  -3  -9  11        6.23        2.74      2.85 o
  -2  -9  11        2.75        1.27      2.62 o
  -1  -9  11       14.64       13.82      5.03 o
   0  -9  11       41.10       39.06      6.46 o
   1  -9  11        0.43       -2.84      3.06 o
   2  -9  11       13.52       20.28      3.22 o
   3  -9  11        8.99       11.96      2.78 o
   4  -9  11       13.83        8.61      3.46 o
   5  -9  11        6.21        4.15      2.28 o
  -8  -8  11        1.24        0.52      2.17 o
  -7  -8  11       18.57       10.05      4.26 o
  -6  -8  11        0.03       -1.95      1.95 o
  -5  -8  11       27.36       20.76      3.76 o
  -4  -8  11        0.04        0.91      1.66 o
  -3  -8  11       28.89       24.97      3.58 o
  -2  -8  11        0.96       -3.30      3.30 o
  -1  -8  11      169.90      181.37     10.20 o
   0  -8  11       81.43       72.34      5.75 o
   1  -8  11       20.09       22.64      3.56 o
   2  -8  11       14.18       14.59      2.87 o
   3  -8  11        0.30       -1.20      2.48 o
   4  -8  11       17.32       15.73      2.85 o
   5  -8  11       13.99       10.42      2.30 o
   6  -8  11        1.08        0.66      2.30 o
  -9  -7  11       10.18       13.52      4.35 o
  -8  -7  11        4.54        1.95      2.11 o
  -7  -7  11        0.84        0.87      2.68 o
  -6  -7  11        9.11       17.27      3.51 o
  -5  -7  11       12.13        7.85      3.63 o
  -4  -7  11        1.60        2.97      2.22 o
  -3  -7  11       54.49       53.19      4.62 o
  -2  -7  11       12.24        8.68      2.60 o
  -1  -7  11      431.78      452.76     16.00 o
   0  -7  11        5.10        7.25      2.74 o
   1  -7  11       33.23       37.89      4.90 o
   2  -7  11       24.81       21.31      5.60 o
   3  -7  11        4.70        5.15      2.29 o
   4  -7  11       53.88       49.43      5.18 o
   5  -7  11        0.93        2.18      2.37 o
   6  -7  11        0.16       -2.86      2.86 o
  -9  -6  11        1.27        0.85      2.56 o
  -8  -6  11       11.11       11.18      3.64 o
  -7  -6  11        5.71        3.13      2.79 o
  -6  -6  11        8.23        6.21      3.03 o
  -5  -6  11        0.08        0.81      3.30 o
  -4  -6  11       18.70       14.48      2.73 o
  -3  -6  11      278.85      270.84     10.51 o
  -2  -6  11        1.42        0.15      4.62 o
  -1  -6  11      903.36      979.06     22.90 o
   0  -6  11        3.92        8.37      2.57 o
   1  -6  11       18.80       26.54      6.11 o
   2  -6  11        3.52        1.64      3.25 o
   3  -6  11        7.28       10.68      2.60 o
   4  -6  11       41.28       39.22      4.45 o
   5  -6  11        0.07        0.54      2.44 o
   6  -6  11        0.00        3.77      3.78 o
   7  -6  11        1.92        5.24      4.71 o
 -10  -5  11        0.02        5.56      7.26 o
  -9  -5  11        1.12        4.21      3.84 o
  -8  -5  11        9.09       13.30      4.69 o
  -7  -5  11       65.22       51.96      8.14 o
  -6  -5  11      100.42       79.82     10.15 o
  -5  -5  11       45.69       66.28      7.39 o
  -4  -5  11       13.76       17.67      3.20 o
  -3  -5  11      368.23      420.18     11.07 o
  -2  -5  11      662.60      608.46     20.39 o
  -1  -5  11      482.07      450.00     17.50 o
   0  -5  11      104.03      109.57      8.51 o
   1  -5  11        2.52        6.62      4.11 o
   2  -5  11       52.56       56.66      5.37 o
   3  -5  11       88.38       97.41      7.18 o
   4  -5  11       23.89       33.23      4.73 o
   5  -5  11       13.36        8.82      3.23 o
   6  -5  11        1.32       -0.29      2.79 o
   7  -5  11        0.05        2.12      3.13 o
 -10  -4  11       33.69       41.41     13.04 o
  -9  -4  11       44.99       50.59      8.37 o
  -8  -4  11       20.26       21.82      5.84 o
  -7  -4  11       33.19       36.33      6.51 o
  -6  -4  11        6.53        4.94      2.25 o
  -5  -4  11      215.70      231.40     11.60 o
  -4  -4  11      348.02      399.12     12.65 o
  -3  -4  11      235.84      221.58      7.48 o
  -2  -4  11      123.95      115.73      8.98 o
  -1  -4  11        9.38        5.99      2.49 o
   0  -4  11       11.15        5.09      3.11 o
   1  -4  11        3.10        1.35      2.34 o
   2  -4  11        2.65        6.60      2.57 o
   3  -4  11      147.88      163.16     10.20 o
   4  -4  11        2.01        4.60      3.24 o
   5  -4  11        7.29        5.56      2.16 o
   6  -4  11        7.49       13.71      4.85 o
   7  -4  11        0.01       -1.03      3.33 o
 -11  -3  11        0.07        3.29      6.56 o
 -10  -3  11        8.07       10.89      6.00 o
  -9  -3  11       44.15       37.79      6.14 o
  -8  -3  11        0.00        0.46      1.86 o
  -7  -3  11       60.36       55.87      6.10 o
  -6  -3  11        0.76       -0.14      2.07 o
  -5  -3  11      551.46      542.75     24.38 o
  -4  -3  11      147.21      135.44     12.04 o
  -3  -3  11        5.28        6.48      2.29 o
  -2  -3  11        3.51        9.55      3.72 o
  -1  -3  11        7.07       12.14      5.40 o
   0  -3  11        1.07        0.99      1.97 o
   1  -3  11       39.72       45.39      5.17 o
   2  -3  11      121.70      145.04      7.27 o
   3  -3  11       11.33        9.26      2.37 o
   4  -3  11        0.10        0.30      2.88 o
   5  -3  11       31.42       38.79      7.17 o
   6  -3  11        0.01        0.38      3.48 o
   7  -3  11       11.73       11.80      4.83 o
 -11  -2  11        1.53        8.64      6.78 o
 -10  -2  11        1.15        4.23      4.57 o
  -9  -2  11        6.62        6.85      1.67 o
  -8  -2  11       34.33       31.20      4.00 o
  -7  -2  11       25.98       26.94      3.52 o
  -6  -2  11       15.73       15.27      3.38 o
  -5  -2  11      312.76      328.31     18.87 o
  -4  -2  11       11.33        4.36      2.78 o
  -3  -2  11        0.55       -1.36      2.38 o
  -2  -2  11        0.03        0.95      2.40 o
  -1  -2  11       34.25       38.47     12.66 o
   0  -2  11       37.78       36.31      5.87 o
   1  -2  11       20.61       21.27      5.44 o
   2  -2  11        0.11        1.09      2.00 o
   3  -2  11       16.95       15.18      4.86 o
   4  -2  11       61.73       76.25      9.99 o
   5  -2  11       73.10       70.34     10.28 o
   6  -2  11        0.68        0.59      2.78 o
   7  -2  11        2.56       -0.09      4.94 o
 -11  -1  11        0.33       -2.11      4.60 o
 -10  -1  11        7.99        5.67      2.33 o
  -9  -1  11        0.09        1.06      1.64 o
  -8  -1  11       16.17       16.15      3.20 o
  -7  -1  11      290.58      275.16     11.89 o
  -6  -1  11      175.48      173.12     10.96 o
  -5  -1  11       15.35       14.09      5.86 o
  -4  -1  11        6.49        4.65      3.14 o
  -3  -1  11        0.14        0.73      1.81 o
  -2  -1  11        0.68        0.74      2.28 o
  -1  -1  11       54.93       51.87     10.28 o
   0  -1  11       10.91       18.16      5.45 o
   1  -1  11       13.63       17.67      3.09 o
   2  -1  11       19.56       18.00      2.87 o
   3  -1  11        6.00        6.93      2.64 o
   4  -1  11      143.12      157.01     14.68 o
   5  -1  11       35.45       45.39      8.40 o
   6  -1  11        1.78        0.87      2.41 o
 -11   0  11        4.10        4.94      2.46 o
 -10   0  11       15.59       15.23      3.86 o
  -9   0  11        1.77       -0.57      2.22 o
  -8   0  11       26.45       21.68      3.48 o
  -7   0  11       57.46       64.06      6.08 o
  -6   0  11      225.97      223.78     12.31 o
  -5   0  11       18.69       21.98      7.39 o
  -4   0  11       42.51       36.65      8.49 o
  -3   0  11        6.94        5.67      1.85 o
  -2   0  11        1.83        3.24      3.10 o
  -1   0  11       43.19       50.82     10.75 o
   0   0  11       32.71       38.97      5.21 o
   1   0  11        8.69        4.04      1.87 o
   2   0  11        3.14        2.56      1.75 o
   3   0  11        1.40       -0.44      3.71 o
   4   0  11       37.77       38.68      7.45 o
   5   0  11       27.93       40.71      7.97 o
   6   0  11        2.80        3.28      3.21 o
 -11   1  11        0.09        2.23      2.23 o
 -10   1  11        0.01       -1.01      2.39 o
  -9   1  11        5.05       -0.45      2.39 o
  -8   1  11       25.36       22.48      3.68 o
  -7   1  11        5.60        3.48      3.14 o
  -6   1  11        0.76        2.55      1.84 o
  -5   1  11      180.24      167.78     17.55 o
  -4   1  11       38.85       54.00      9.87 o
  -3   1  11       60.70       72.30      8.00 o
  -2   1  11       21.91       17.79      4.71 o
  -1   1  11        0.00        0.54      2.72 o
   0   1  11       58.95       56.09      6.22 o
   1   1  11        3.98        2.67      2.80 o
   2   1  11        7.10        8.52      2.75 o
   3   1  11       16.46       10.31      3.70 o
   4   1  11       19.49       19.60      5.70 o
   5   1  11        3.24        6.23      4.16 o
 -11   2  11       16.46       16.30      4.44 o
 -10   2  11        4.12        2.62      2.36 o
  -9   2  11       12.60       17.19      4.11 o
  -8   2  11       44.18       37.10      5.79 o
  -7   2  11       14.88        9.70      2.94 o
  -6   2  11      104.93       93.04      8.19 o
  -5   2  11        1.09        6.10      3.88 o
  -4   2  11      273.11      274.41     16.19 o
  -3   2  11        2.85        6.38      2.93 o
  -2   2  11       16.92       14.58      2.97 o
  -1   2  11       13.35       12.50      3.14 o
   0   2  11        4.18       -2.83      2.83 o
   1   2  11        5.15        4.69      2.57 o
   2   2  11        0.58        3.16      2.22 o
   3   2  11        0.04        0.91      2.06 o
   4   2  11       49.08       59.50      7.71 o
   5   2  11        3.79        3.44      4.53 o
 -11   3  11        2.80        1.67      2.65 o
 -10   3  11        0.78       -0.38      2.01 o
  -9   3  11        0.31       -1.14      2.77 o
  -8   3  11        5.32        7.35      3.01 o
  -7   3  11       33.41       28.11      4.98 o
  -6   3  11        0.90       -0.98      2.00 o
  -5   3  11        6.70        3.74      3.57 o
  -4   3  11       21.39       24.39      5.18 o
  -3   3  11      134.35      147.80     11.29 o
  -2   3  11       17.56       20.67      3.59 o
  -1   3  11       38.39       36.84      5.29 o
   0   3  11       13.37        8.80      2.96 o
   1   3  11       58.40       66.92      7.52 o
   2   3  11        1.66        3.34      2.17 o
   3   3  11        9.34       13.30      3.84 o
   4   3  11       12.21       15.90      4.54 o
 -10   4  11        6.17        3.02      2.97 o
  -9   4  11        2.46        0.04      3.03 o
  -8   4  11        0.24       -0.78      2.04 o
  -7   4  11        0.63        0.78      2.27 o
  -6   4  11        0.01        0.25      2.42 o
  -5   4  11       63.28       53.62      8.85 o
  -4   4  11        2.37        2.74      4.93 o
  -3   4  11       10.90        7.70      4.89 o
  -2   4  11        1.88       -4.16      4.16 o
  -1   4  11       25.69       11.16      4.21 o
   0   4  11        3.67        4.72      2.15 o
   1   4  11       40.39       48.82      5.63 o
   2   4  11        4.44        7.35      2.38 o
   3   4  11        2.75        2.69      1.85 o
  -9   5  11        0.43        6.21      5.61 o
  -8   5  11        1.50        4.25      2.41 o
  -7   5  11        8.64       13.54      3.50 o
  -6   5  11        3.33        6.84      2.56 o
  -5   5  11        3.58        0.72      1.93 o
  -4   5  11        8.93        8.54      5.99 o
  -3   5  11        2.49        2.46      6.25 o
  -2   5  11        3.64       -0.57      8.44 o
  -1   5  11        0.12        1.09      1.96 o
   0   5  11        1.71        4.89      2.18 o
   1   5  11        2.30        2.40      1.81 o
   2   5  11        2.08        3.15      1.87 o
  -8   6  11        2.48        4.04      2.35 o
  -7   6  11        0.15        1.58      1.77 o
  -6   6  11        1.91        2.92      2.93 o
  -5   6  11        0.38        1.07      3.53 o
  -4   6  11       15.19        8.96      3.16 o
  -3   6  11        3.12       -1.17      4.76 o
  -2   6  11        6.15        3.45      3.21 o
  -1   6  11        4.40        7.78      6.61 o
   0   6  11       16.00       23.34      5.01 o
   1   6  11        1.87        0.30      2.60 o
  -7   7  11        2.68        3.34      2.80 o
  -6   7  11        6.73        8.52      3.35 o
  -5   7  11        0.13        1.04      2.72 o
  -4   7  11       58.80       71.51      8.92 o
  -3   7  11        0.07        2.92      2.96 o
  -2   7  11        7.05        2.93      3.80 o
  -1   7  11        1.79        2.87      2.61 o
  -3 -11  12        1.20       -0.44      2.59 o
  -2 -11  12        1.75        0.73      2.49 o
  -1 -11  12        2.69        6.19      6.28 o
   0 -11  12        0.48        2.85      4.26 o
   1 -11  12        0.96        6.79      3.39 o
   2 -11  12        1.23        5.31      3.49 o
  -5 -10  12        3.39        6.36      3.72 o
  -4 -10  12        7.16       11.67      3.87 o
  -3 -10  12        5.27        3.65      2.88 o
  -2 -10  12        5.56        4.13      4.61 o
  -1 -10  12        1.57       -2.89      4.97 o
   0 -10  12        4.95       12.59      5.07 o
   1 -10  12        4.43       10.39      6.89 o
   2 -10  12        2.13       -4.16      4.60 o
   3 -10  12        0.07       -1.22      2.35 o
   4 -10  12        0.15       -3.43      3.43 o
  -7  -9  12        0.37       -2.46      5.06 o
  -6  -9  12        0.14        0.17      2.94 o
  -5  -9  12        0.02        2.91      2.19 o
  -4  -9  12        6.64        6.45      2.90 o
  -3  -9  12        0.28       -3.12      3.12 o
  -2  -9  12        3.67       -3.29      7.09 o
  -1  -9  12       18.79       13.80      4.77 o
   0  -9  12        8.28       10.01      3.06 o
   1  -9  12        3.74        4.69      2.07 o
   2  -9  12        1.39       -2.18      2.18 o
   3  -9  12       10.57        7.08      2.91 o
   4  -9  12        0.01       -0.50      2.03 o
  -8  -8  12        0.04        0.51      2.50 o
  -7  -8  12       27.36       27.61      8.38 o
  -6  -8  12        0.21       -0.43      2.65 o
  -5  -8  12        4.61        2.88      2.37 o
  -4  -8  12        0.21        1.85      3.43 o
  -3  -8  12        6.04        0.07      3.16 o
  -2  -8  12        9.03        6.03      2.64 o
  -1  -8  12       40.86       35.84      4.53 o
   0  -8  12       15.56       20.01      3.91 o
   1  -8  12       44.05       47.32      4.93 o
   2  -8  12        3.46        5.31      2.06 o
   3  -8  12        1.87        1.37      1.94 o
   4  -8  12        2.36        3.00      2.16 o
   5  -8  12        0.26       -1.77      2.76 o
  -9  -7  12        9.39       14.74      4.24 o
  -8  -7  12        3.29       -1.49      2.03 o
  -7  -7  12       11.91        9.41      3.56 o
  -6  -7  12        7.58        7.14      5.00 o
  -5  -7  12        0.05       -2.79      3.37 o
  -4  -7  12        9.61        4.08      3.21 o
  -3  -7  12        4.98        0.70      2.27 o
  -2  -7  12        5.41        1.38      2.24 o
  -1  -7  12       20.14       17.06      5.55 o
   0  -7  12        7.72        5.62      2.81 o
   1  -7  12       92.97      104.47      8.38 o
   2  -7  12        1.96        5.09      4.19 o
   3  -7  12        0.78        4.09      3.49 o
   4  -7  12        2.75        4.29      2.60 o
   5  -7  12       20.70       28.96      5.97 o
   6  -7  12        0.04        5.50      6.27 o
  -9  -6  12        0.06        4.73      4.46 o
  -8  -6  12        0.47        0.26      2.27 o
  -7  -6  12        0.01       -1.03      3.05 o
  -6  -6  12       21.24       21.54      4.04 o
  -5  -6  12       84.66       71.39     10.28 o
  -4  -6  12       31.19       33.36      5.71 o
  -3  -6  12       76.08       92.15      7.58 o
  -2  -6  12       80.80       75.83      7.84 o
  -1  -6  12        2.02        3.31      4.82 o
   0  -6  12       43.14       35.06      5.07 o
   1  -6  12        3.44        5.86      3.43 o
   2  -6  12        3.62        5.02      4.08 o
   3  -6  12       13.84        9.68      3.46 o
   4  -6  12        2.52        3.75      3.51 o
   5  -6  12       13.87       14.02      4.96 o
   6  -6  12        0.67        4.91      7.22 o
 -10  -5  12        0.32       -4.62      4.62 o
  -9  -5  12        1.18        1.19      3.82 o
  -8  -5  12       28.45       19.13      5.30 o
  -7  -5  12       52.64       51.54      8.29 o
  -6  -5  12        4.89        3.70      2.82 o
  -5  -5  12       20.79       37.41      7.18 o
  -4  -5  12        8.59        3.48      2.63 o
  -3  -5  12      211.06      195.91     10.56 o
  -2  -5  12       64.11       73.96      7.69 o
  -1  -5  12        1.11        4.73      2.45 o
   0  -5  12        0.07        0.64      2.61 o
   1  -5  12       94.12       83.65      7.92 o
   2  -5  12      114.47      114.77      8.05 o
   3  -5  12        2.34        5.43      2.99 o
   4  -5  12        5.81        4.09      2.73 o
   5  -5  12        1.19       -1.09      2.28 o
   6  -5  12       10.89       11.71      6.98 o
 -10  -4  12        0.16        2.06      3.49 o
  -9  -4  12        0.01        3.76      2.16 o
  -8  -4  12       28.58       27.99      5.89 o
  -7  -4  12        6.03        1.13      3.38 o
  -6  -4  12       88.07      104.77      8.28 o
  -5  -4  12       25.97       28.12      5.82 o
  -4  -4  12       22.97       16.64      3.69 o
  -3  -4  12      344.63      357.10     14.19 o
  -2  -4  12      106.05      111.57      9.12 o
  -1  -4  12       41.75       43.82      5.79 o
   0  -4  12        0.70        0.46      3.36 o
   1  -4  12       64.03       53.62      5.92 o
   2  -4  12       38.37       24.12      4.27 o
   3  -4  12        5.47       10.52      3.19 o
   4  -4  12       33.36       38.01      7.54 o
   5  -4  12        0.18        2.06      3.21 o
   6  -4  12        0.11        0.31      3.37 o
 -10  -3  12        0.02       -2.78      3.95 o
  -9  -3  12       20.57       16.18      4.54 o
  -8  -3  12       41.03       43.33      7.44 o
  -7  -3  12       30.34       30.96      4.84 o
  -6  -3  12        2.79        4.43      2.36 o
  -5  -3  12       89.91       79.65      9.91 o
  -4  -3  12       55.05       44.22      7.23 o
  -3  -3  12      121.13      116.31     10.96 o
  -2  -3  12        1.69        3.55      9.63 o
  -1  -3  12       24.29       22.05     12.98 o
   0  -3  12       46.49       46.95      7.04 o
   1  -3  12       40.42       51.49      5.93 o
   2  -3  12        6.44       11.25      3.03 o
   3  -3  12        4.44        4.82      3.77 o
   4  -3  12        7.86        9.22     11.65 o
   5  -3  12        1.93        3.39      2.93 o
   6  -3  12       38.06       54.35      9.29 o
 -11  -2  12        0.02        4.33      6.40 o
 -10  -2  12        2.48        4.06      5.65 o
  -9  -2  12       73.06       77.95      7.92 o
  -8  -2  12      133.30      138.67      8.90 o
  -7  -2  12       72.79       81.83      7.84 o
  -6  -2  12       41.05       41.01      5.47 o
  -5  -2  12      305.53      317.05     19.41 o
  -4  -2  12      335.95      329.60     26.51 o
  -3  -2  12       69.43       54.17      7.35 o
  -2  -2  12        5.09        0.27      2.65 o
  -1  -2  12       35.01       19.14      6.65 o
   0  -2  12       66.41       63.26      6.90 o
   1  -2  12        0.65        4.06      2.16 o
   2  -2  12        7.45        4.57      2.42 o
   3  -2  12        1.08        0.07      4.55 o
   4  -2  12        4.35        3.89      9.65 o
   5  -2  12        2.33       -0.65      2.18 o
   6  -2  12       17.62       37.97      8.90 o
 -11  -1  12        4.70        2.43      7.63 o
 -10  -1  12        7.44        7.28      2.68 o
  -9  -1  12      108.97       99.98      7.99 o
  -8  -1  12       22.03       25.04      4.04 o
  -7  -1  12      197.84      214.76     12.78 o
  -6  -1  12        0.01       -1.58      1.85 o
  -5  -1  12       16.10       21.72      7.06 o
  -4  -1  12       69.06       52.25     10.40 o
  -3  -1  12       19.44        9.59      2.82 o
  -2  -1  12       13.59       16.70      6.76 o
  -1  -1  12        0.12        1.55      2.51 o
   0  -1  12       54.79       58.92      6.74 o
   1  -1  12       28.68       26.84      4.46 o
   2  -1  12       10.80        9.46      2.94 o
   3  -1  12        3.41        1.66      4.33 o
   4  -1  12        3.80        3.08      3.35 o
   5  -1  12       22.45       20.07      6.37 o
 -11   0  12        0.28        4.46      2.63 o
 -10   0  12        0.18        1.27      2.13 o
  -9   0  12       64.70       76.23      8.45 o
  -8   0  12        5.43        4.11      2.34 o
  -7   0  12      336.30      335.73     14.09 o
  -6   0  12        0.30        1.15      1.66 o
  -5   0  12        7.06       12.79      6.27 o
  -4   0  12       32.97       35.87      8.66 o
  -3   0  12        0.43       -0.02      2.66 o
  -2   0  12       25.98       15.20      5.87 o
  -1   0  12       91.30       97.37     12.59 o
   0   0  12       30.92       34.70      5.01 o
   1   0  12       16.24       11.41      2.84 o
   2   0  12        5.49        8.44      2.49 o
   3   0  12        6.63        7.13      3.94 o
   4   0  12       11.92        7.68      3.81 o
   5   0  12       19.44       17.72      5.79 o
 -11   1  12        3.00        2.34      1.88 o
 -10   1  12        7.47       13.63      4.10 o
  -9   1  12       92.72      103.04     10.03 o
  -8   1  12        2.68        4.35      2.98 o
  -7   1  12        1.11        3.17      2.19 o
  -6   1  12        0.23        3.51      2.53 o
  -5   1  12       28.91       27.17      8.27 o
  -4   1  12       10.93       15.21      5.88 o
  -3   1  12        1.93        6.69      2.80 o
  -2   1  12        1.81       -1.66      2.79 o
  -1   1  12       89.34       95.89     10.30 o
   0   1  12       45.70       41.25      5.42 o
   1   1  12       12.30        7.55      3.86 o
   2   1  12       50.48       49.81      6.48 o
   3   1  12        3.21        5.74     11.07 o
   4   1  12       36.93       51.98     10.45 o
   5   1  12        1.55        4.01      2.57 o
 -10   2  12        2.63        4.48      2.92 o
  -9   2  12       34.58       39.45      6.45 o
  -8   2  12        0.82       -0.49      1.84 o
  -7   2  12       11.40        5.86      2.41 o
  -6   2  12        2.44       -0.50      1.89 o
  -5   2  12        5.09        7.37      4.37 o
  -4   2  12      199.57      223.32     15.34 o
  -3   2  12       10.27       14.11      3.65 o
  -2   2  12        2.74        0.27      2.12 o
  -1   2  12       22.35       15.94      3.73 o
   0   2  12        9.74        8.59      3.81 o
   1   2  12        3.06        7.05      3.11 o
   2   2  12       32.87       35.37      5.37 o
   3   2  12       43.95       46.66      8.95 o
   4   2  12        4.07        5.01      5.87 o
 -10   3  12        0.83        0.58      2.33 o
  -9   3  12        3.29        4.43      3.02 o
  -8   3  12        0.10        0.27      2.76 o
  -7   3  12        2.02        0.95      2.06 o
  -6   3  12        0.01       -2.46      2.46 o
  -5   3  12        1.17        8.29      4.39 o
  -4   3  12       74.80       64.36      8.32 o
  -3   3  12       50.59       39.09      9.88 o
  -2   3  12        0.10       -3.13      3.13 o
  -1   3  12       31.43       21.61      3.72 o
   0   3  12        7.22        7.50      2.82 o
   1   3  12       50.20       47.08      6.50 o
   2   3  12        0.14        2.29      1.81 o
   3   3  12        1.05        8.89      4.23 o
  -9   4  12        4.67       16.04      5.20 o
  -8   4  12       14.64       17.76      5.89 o
  -7   4  12        0.08        1.15      2.75 o
  -6   4  12        1.62        0.29      7.68 o
  -5   4  12        7.60        5.77      3.91 o
  -4   4  12       35.93       47.72     11.86 o
  -3   4  12        2.95       -0.26      4.28 o
  -2   4  12        0.19       -3.75      5.04 o
  -1   4  12        2.52       -3.17      3.17 o
   0   4  12        0.12        0.28      1.88 o
   1   4  12        1.03        1.09      2.84 o
   2   4  12        0.32        0.22      2.09 o
  -9   5  12        2.67        9.13      3.96 o
  -8   5  12        0.67        4.08      2.78 o
  -7   5  12        5.61        9.18      2.64 o
  -6   5  12        4.16        6.31      3.39 o
  -5   5  12       15.59       18.59      4.99 o
  -4   5  12       12.17        7.68      7.99 o
  -3   5  12       11.35       10.08      7.59 o
  -2   5  12        7.48        9.35     11.75 o
  -1   5  12       12.03       19.16      4.69 o
   0   5  12        2.71        1.40      1.83 o
   1   5  12        0.37       -0.05      2.27 o
  -7   6  12        1.69        5.89      3.13 o
  -6   6  12        2.06        5.78      3.30 o
  -5   6  12        3.11        1.54      2.23 o
  -4   6  12       12.52       12.22      4.62 o
  -3   6  12        0.29        2.26      5.04 o
  -2   6  12        1.72        4.64      3.96 o
  -1   6  12        5.48        8.65      3.87 o
  -2 -11  13        6.36        6.76      3.49 o
  -1 -11  13        0.09       -2.87      4.58 o
   0 -11  13       10.05       18.72      5.23 o
  -5 -10  13       15.05        9.63      4.64 o
  -4 -10  13        1.32        2.52      2.65 o
  -3 -10  13        5.26        0.87      3.43 o
  -2 -10  13        2.80        4.31      3.61 o
  -1 -10  13        0.00       -4.09      7.38 o
   0 -10  13        0.87       -0.32      5.84 o
   1 -10  13        9.24        4.98      4.71 o
   2 -10  13        1.81        1.50      5.55 o
  -6  -9  13        2.10        5.16      3.60 o
  -5  -9  13       14.68       15.49      5.45 o
  -4  -9  13        3.18        6.46      2.81 o
  -3  -9  13        4.95        2.66      2.81 o
  -2  -9  13       28.86       26.52      4.96 o
  -1  -9  13        3.15        3.52      4.60 o
   0  -9  13        7.83        6.00      3.23 o
   1  -9  13        3.25       -1.04      2.00 o
   2  -9  13       10.87        5.03      3.00 o
   3  -9  13        0.03       -0.24      2.73 o
  -7  -8  13        6.28        4.45      2.88 o
  -6  -8  13        7.92        4.95      4.11 o
  -5  -8  13       12.83        9.91      4.56 o
  -4  -8  13        3.10       -3.28      6.97 o
  -3  -8  13        1.32        3.09      2.84 o
  -2  -8  13       25.45       21.01      4.21 o
  -1  -8  13        2.55       -3.08      4.51 o
   0  -8  13        0.12        1.50      2.86 o
   1  -8  13        2.63        6.93      3.77 o
   2  -8  13        5.51        4.53      3.34 o
   3  -8  13        0.56        1.80      2.51 o
   4  -8  13        0.61        2.88      3.09 o
  -8  -7  13        3.44        1.45      2.93 o
  -7  -7  13        4.11        1.95      2.43 o
  -6  -7  13        0.28       -0.21      3.50 o
  -5  -7  13        2.75        4.21      4.79 o
  -4  -7  13        4.82        6.02      3.13 o
  -3  -7  13        0.22        1.56      2.01 o
  -2  -7  13        4.54        1.64      2.97 o
  -1  -7  13       89.67       81.77     10.86 o
   0  -7  13       20.14       14.88      8.62 o
   1  -7  13        7.61       12.43      4.63 o
   2  -7  13        0.48        4.54      3.18 o
   3  -7  13        0.01        3.15      2.92 o
   4  -7  13        4.93        5.28      3.15 o
   5  -7  13        2.72        4.00      3.35 o
  -9  -6  13       11.80       18.09      5.56 o
  -8  -6  13        2.26       -0.48      2.86 o
  -7  -6  13        6.58        0.23      3.44 o
  -6  -6  13        0.02        3.07      5.64 o
  -5  -6  13        0.07        1.57      3.35 o
  -4  -6  13       41.43       34.64      6.44 o
  -3  -6  13        0.52        2.04      2.68 o
  -2  -6  13        6.03       10.38      3.91 o
  -1  -6  13       27.28       31.04      5.03 o
   0  -6  13       67.36       66.96      7.59 o
   1  -6  13        6.93        6.15      4.12 o
   2  -6  13        2.85        3.05      2.99 o
   3  -6  13        9.72       15.65      4.15 o
   4  -6  13        4.49        5.34      3.93 o
   5  -6  13        0.07        6.16      4.18 o
  -9  -5  13        0.94        1.80      3.78 o
  -8  -5  13       13.16        8.68      6.98 o
  -7  -5  13        1.51       -2.46      4.16 o
  -6  -5  13       25.32       25.06      6.43 o
  -5  -5  13        0.17        1.05      6.23 o
  -4  -5  13        0.16        4.85      4.82 o
  -3  -5  13        6.62        8.41      2.47 o
  -2  -5  13      160.91      145.03     11.23 o
  -1  -5  13        0.06       -1.03      2.08 o
   0  -5  13       25.24       24.83      4.75 o
   1  -5  13       65.38       77.46      8.14 o
   2  -5  13       35.87       33.96      4.75 o
   3  -5  13       69.15       71.98      8.33 o
   4  -5  13        3.82        5.87      3.10 o
   5  -5  13        0.22        1.68      3.55 o
 -10  -4  13       17.13       27.37     11.32 o
  -9  -4  13       21.34       21.47      5.50 o
  -8  -4  13       12.20        4.63      3.36 o
  -7  -4  13        0.06       -3.63      3.63 o
  -6  -4  13        0.40        3.80      2.62 o
  -5  -4  13       19.09       24.39      6.30 o
  -4  -4  13       11.22       13.36      4.07 o
  -3  -4  13       69.82       82.32      7.41 o
  -2  -4  13        2.03        7.54      5.96 o
  -1  -4  13        0.47        4.09      2.73 o
   0  -4  13       21.44       28.78     15.01 o
   1  -4  13        4.04       -1.36      1.94 o
   2  -4  13       31.96       33.80      5.29 o
   3  -4  13        2.28        2.91      2.73 o
   4  -4  13        1.22        1.14      2.50 o
   5  -4  13        6.57        4.97     10.36 o
 -10  -3  13       12.31       19.52      9.75 o
  -9  -3  13        1.28       -0.26      3.49 o
  -8  -3  13        6.52        7.91      3.71 o
  -7  -3  13        0.02        2.59      3.40 o
  -6  -3  13        7.73        6.97      3.03 o
  -5  -3  13        0.06       -1.35      3.06 o
  -4  -3  13      119.25      133.10     13.10 o
  -3  -3  13       50.37       43.32      6.99 o
  -2  -3  13       11.46       16.85      9.51 o
  -1  -3  13        1.10        3.42      4.79 o
   0  -3  13        1.11        1.10     13.51 o
   1  -3  13        1.72        3.95      2.79 o
   2  -3  13        1.18       -1.01      2.51 o
   3  -3  13        0.02       -2.36      4.23 o
   4  -3  13        8.09       10.27      5.17 o
   5  -3  13       28.70       45.55      8.66 o
 -10  -2  13        1.59       16.62      9.10 o
  -9  -2  13        8.11        7.47      4.17 o
  -8  -2  13        0.01        5.02      3.01 o
  -7  -2  13        8.98        4.80      2.69 o
  -6  -2  13       15.07       12.06      3.98 o
  -5  -2  13      109.58      115.78     12.30 o
  -4  -2  13       25.74       21.52      6.89 o
  -3  -2  13        4.65       -0.19      2.59 o
  -2  -2  13       68.66       75.59     13.72 o
  -1  -2  13        0.54       -5.60      5.70 o
   0  -2  13       26.97       29.16      9.79 o
   1  -2  13        8.28        9.52      3.80 o
   2  -2  13        0.57       -1.92      1.92 o
   3  -2  13        8.75       11.09      4.45 o
   4  -2  13       35.85       42.79      8.72 o
   5  -2  13       27.67       43.94      8.95 o
 -10  -1  13       11.53        7.82      7.27 o
  -9  -1  13        0.22        3.70      2.31 o
  -8  -1  13      118.65      125.60     10.38 o
  -7  -1  13        2.70        3.95      3.29 o
  -6  -1  13       97.96       99.86     10.57 o
  -5  -1  13       82.49       78.96     14.16 o
  -4  -1  13        0.65       -0.69      2.66 o
  -3  -1  13       14.22       11.72      3.67 o
  -2  -1  13       15.50       15.01      6.49 o
  -1  -1  13        6.07        5.16     11.43 o
   0  -1  13       20.79       16.87      3.80 o
   1  -1  13       23.67       18.64      3.83 o
   2  -1  13        0.92       -2.26      3.42 o
   3  -1  13       44.58       51.22      9.21 o
   4  -1  13        0.02        1.34      3.41 o
 -10   0  13        1.57        0.57      2.27 o
  -9   0  13        0.15        1.95      3.49 o
  -8   0  13       45.27       46.69      5.65 o
  -7   0  13        7.63        5.85      3.20 o
  -6   0  13       29.22       20.16      4.66 o
  -5   0  13       23.00       30.65      9.39 o
  -4   0  13        0.19        3.20      3.25 o
  -3   0  13       18.91       11.96      3.82 o
  -2   0  13       70.45       59.40      6.73 o
  -1   0  13        5.14       12.53      4.45 o
   0   0  13        1.15        1.47      1.81 o
   1   0  13        0.33        0.13      2.35 o
   2   0  13        0.69        3.20      3.15 o
   3   0  13       62.41       72.65     10.98 o
   4   0  13       40.09       68.99     11.23 o
 -10   1  13       28.14       28.17      5.79 o
  -9   1  13       29.38       32.36      5.98 o
  -8   1  13        0.81        3.22      1.82 o
  -7   1  13       87.66       95.64     11.10 o
  -6   1  13       75.15       60.95      8.61 o
  -5   1  13        1.20        8.12      5.91 o
  -4   1  13       19.79       18.20      6.71 o
  -3   1  13        4.44        7.74      2.87 o
  -2   1  13       50.05       44.91      5.81 o
  -1   1  13        0.11        0.88      2.05 o
   0   1  13        3.60       -0.75      2.88 o
   1   1  13       42.25       40.24      6.06 o
   2   1  13        0.03        3.66      8.31 o
   3   1  13        1.91        1.71      3.72 o
 -10   2  13        0.41       -0.12      2.82 o
  -9   2  13       45.42       61.79      8.40 o
  -8   2  13        1.20        1.32      2.66 o
  -7   2  13       28.27       33.88      6.84 o
  -6   2  13        5.92        1.64      2.60 o
  -5   2  13       22.07       29.24      6.67 o
  -4   2  13        5.16       14.41     10.82 o
  -3   2  13       14.23       18.45      3.98 o
  -2   2  13        2.87       -1.25      2.12 o
  -1   2  13       16.63       10.33      3.37 o
   0   2  13        0.00       -2.53      2.53 o
   1   2  13       46.00       54.11      7.00 o
   2   2  13        9.91       26.67     11.32 o
   3   2  13        0.13        6.70      4.82 o
  -9   3  13       11.95       20.05      5.05 o
  -8   3  13       28.95       24.06      5.14 o
  -7   3  13        7.21       13.39      4.73 o
  -6   3  13        1.60        4.19      9.59 o
  -5   3  13        6.70        8.07      6.44 o
  -4   3  13        3.49        5.99      6.36 o
  -3   3  13       54.08       54.74     12.84 o
  -2   3  13        0.01       -2.34      3.02 o
  -1   3  13        1.83       -4.20     14.05 o
   0   3  13        8.18       13.45      3.84 o
   1   3  13        1.96        8.17      3.12 o
   2   3  13        0.02        2.99      3.26 o
  -8   4  13        0.48        3.97      4.05 o
  -7   4  13        1.92        6.21      4.58 o
  -6   4  13        2.15        7.21      4.66 o
  -5   4  13        0.09        3.92      4.33 o
  -4   4  13        9.48       12.20      6.56 o
  -3   4  13        3.58        5.32      2.91 o
  -2   4  13        3.52       -4.20      9.32 o
  -1   4  13       16.12       18.82      5.46 o
   0   4  13        5.51        8.20      2.94 o
   1   4  13        1.92        0.88      1.82 o
  -7   5  13        3.64       10.79      4.15 o
  -6   5  13        0.21        3.98      5.06 o
  -5   5  13        5.75        9.43      6.62 o
  -4   5  13       14.31        0.97     13.25 o
  -3   5  13        0.98        5.37     15.83 o
  -2   5  13        0.74        2.32      4.75 o
  -1   5  13        0.39        2.11      3.23 o
  -3 -10  14       25.71       34.57      6.80 o
  -2 -10  14        2.22        0.51      3.16 o
  -1 -10  14        1.86       -3.37      8.27 o
   0 -10  14        4.11       -6.79      9.35 o
   1 -10  14        0.30        4.26      5.71 o
  -5  -9  14        0.08       -0.49      2.09 o
  -4  -9  14        3.66        7.30      3.84 o
  -3  -9  14       25.78       29.74      5.94 o
  -2  -9  14        7.85        4.89      2.60 o
  -1  -9  14        0.19       -3.36      3.36 o
   0  -9  14        1.43       -1.24      5.02 o
   1  -9  14        1.78        2.67      2.99 o
   2  -9  14        6.18        6.05      3.73 o
  -7  -8  14        0.01       -3.06      3.47 o
  -6  -8  14        0.45       -4.22      4.22 o
  -5  -8  14       16.74       13.23      6.06 o
  -4  -8  14        1.03       -3.14      3.14 o
  -3  -8  14       17.08       21.15      6.33 o
  -2  -8  14        2.48        3.30      2.46 o
  -1  -8  14        1.86        0.84      4.07 o
   0  -8  14        6.56        6.76      4.03 o
   1  -8  14       32.61       34.43      6.34 o
   2  -8  14        2.06       10.23      3.38 o
   3  -8  14        6.51       11.58      3.65 o
  -7  -7  14        0.50       -1.10      3.67 o
  -6  -7  14       14.20       13.11      3.91 o
  -5  -7  14       31.64       35.79      6.92 o
  -4  -7  14        0.56       -2.95      4.17 o
  -3  -7  14        7.04        7.90      2.41 o
  -2  -7  14       40.14       44.68      6.87 o
  -1  -7  14       98.54      126.11     10.95 o
   0  -7  14        2.50        4.64      3.62 o
   1  -7  14        1.24       -4.10      5.89 o
   2  -7  14       10.79        3.55      3.75 o
   3  -7  14        1.27        1.94      3.35 o
   4  -7  14        1.27        0.85      2.69 o
  -8  -6  14        0.05       -2.18      3.15 o
  -7  -6  14        0.63       -3.84      4.39 o
  -6  -6  14        8.90        4.95      5.11 o
  -5  -6  14       25.05       27.17      5.50 o
  -4  -6  14        8.63       10.14      3.48 o
  -3  -6  14       19.17       18.06      5.94 o
  -2  -6  14      238.12      245.38     18.10 o
  -1  -6  14      107.75      102.11      9.80 o
   0  -6  14       32.46       31.48      5.69 o
   1  -6  14       30.24       31.60      5.11 o
   2  -6  14       12.53        7.16      3.93 o
   3  -6  14        8.71        1.41      3.07 o
   4  -6  14       10.79        5.68      3.34 o
  -9  -5  14        3.64        2.03      5.26 o
  -8  -5  14        0.15        3.63      3.89 o
  -7  -5  14       10.70        6.84      3.31 o
  -6  -5  14       25.79       29.81      7.20 o
  -5  -5  14        0.49        6.70      4.13 o
  -4  -5  14        0.04        7.72      3.58 o
  -3  -5  14        3.49        2.88      2.46 o
  -2  -5  14       91.75      106.26      9.92 o
  -1  -5  14       85.95      115.75     10.31 o
   0  -5  14        0.29       -0.49      2.75 o
   1  -5  14       29.95       35.85      5.96 o
   2  -5  14       46.26       38.25      8.13 o
   3  -5  14        5.51       12.86      4.65 o
   4  -5  14        0.07       -1.02      2.58 o
  -9  -4  14        5.30        4.51      4.40 o
  -8  -4  14        0.83        3.18      6.05 o
  -7  -4  14        1.77       -2.10      4.01 o
  -6  -4  14        3.07        1.25      7.16 o
  -5  -4  14       21.42       22.25      6.39 o
  -4  -4  14       17.35       18.08      5.74 o
  -3  -4  14       53.88       53.08      6.12 o
  -2  -4  14       15.20       16.01      4.47 o
  -1  -4  14        5.42        6.77      3.97 o
   0  -4  14        1.00       -0.69      3.51 o
   1  -4  14        9.10        8.07      7.69 o
   2  -4  14        2.76        2.81      3.03 o
   3  -4  14        0.72        4.01      3.32 o
   4  -4  14       15.41       21.93      6.08 o
  -9  -3  14        3.38        4.91      6.02 o
  -8  -3  14        4.67        7.31      4.05 o
  -7  -3  14        2.49        2.86      4.75 o
  -6  -3  14        0.24        0.89      1.97 o
  -5  -3  14        1.39        5.80      7.31 o
  -4  -3  14        4.40        5.84      7.02 o
  -3  -3  14        0.17       -3.20      5.37 o
  -2  -3  14       23.43       25.93      7.77 o
  -1  -3  14       16.28       10.32      6.20 o
   0  -3  14       11.06        9.44      7.28 o
   1  -3  14        4.85        2.01      2.14 o
   2  -3  14        4.23        7.43      3.29 o
   3  -3  14       12.06       19.22      5.49 o
   4  -3  14        7.17       12.54      4.74 o
 -10  -2  14        6.62       21.56     11.08 o
  -9  -2  14       32.52       39.49      7.55 o
  -8  -2  14        1.32        6.17      3.27 o
  -7  -2  14        2.44        3.66      2.09 o
  -6  -2  14        0.00        2.14      2.61 o
  -5  -2  14        0.13        1.96      8.01 o
  -4  -2  14        7.72        3.58      4.61 o
  -3  -2  14        1.48        2.64      3.48 o
  -2  -2  14       17.91       17.12      7.00 o
  -1  -2  14       53.01       47.78     11.92 o
   0  -2  14        0.65        5.31      4.21 o
   1  -2  14        0.54       -1.35      2.05 o
   2  -2  14        7.51       12.39      4.45 o
   3  -2  14       19.11       24.05      6.50 o
   4  -2  14        0.05        1.83      3.48 o
 -10  -1  14       24.43       35.94     12.76 o
  -9  -1  14       29.65       34.60      7.57 o
  -8  -1  14       18.92       19.84      4.38 o
  -7  -1  14       48.05       42.94      6.27 o
  -6  -1  14       52.44       56.24      8.45 o
  -5  -1  14       18.64       13.43      7.14 o
  -4  -1  14        0.35       -3.19      3.98 o
  -3  -1  14       10.11        6.96      3.28 o
  -2  -1  14        1.67       -2.49      2.62 o
  -1  -1  14       87.06       84.34     10.18 o
   0  -1  14        4.12        3.43      3.48 o
   1  -1  14        0.79        0.59      2.76 o
   2  -1  14       15.24       19.43      6.09 o
   3  -1  14        2.37        1.55      3.17 o
  -9   0  14       20.45       27.23      6.33 o
  -8   0  14        1.19        1.34      3.76 o
  -7   0  14        1.20        0.66      2.15 o
  -6   0  14       28.25       26.38      5.99 o
  -5   0  14       76.67       86.90     14.64 o
  -4   0  14        8.59        6.44      5.12 o
  -3   0  14       72.16       58.19      8.46 o
  -2   0  14        0.92       -0.59      2.89 o
  -1   0  14       10.84       10.94      4.60 o
   0   0  14       33.60       38.10      5.59 o
   1   0  14        4.22        4.09      3.01 o
   2   0  14       20.04       20.93      6.48 o
   3   0  14        0.23        0.45      2.80 o
  -9   1  14       17.65       22.53      6.55 o
  -8   1  14        7.37        3.87      3.08 o
  -7   1  14        4.50        1.26      2.46 o
  -6   1  14        2.33        2.19      2.36 o
  -5   1  14       43.45       44.59     11.22 o
  -4   1  14       38.97       48.69     15.61 o
  -3   1  14       29.83       27.36      6.36 o
  -2   1  14       23.02       18.35      3.85 o
  -1   1  14        1.36        0.41      2.71 o
   0   1  14       22.44       22.23      4.44 o
   1   1  14        0.03        1.61      3.12 o
   2   1  14       22.28       24.97      6.95 o
  -9   2  14        1.39        6.59      2.77 o
  -8   2  14       16.38       18.81      5.72 o
  -7   2  14        0.05       -2.13      2.42 o
  -6   2  14        3.51        2.94      2.98 o
  -5   2  14       41.63       46.54     12.15 o
  -4   2  14        0.99       19.01      9.07 o
  -3   2  14        2.71        7.61      6.75 o
  -2   2  14        3.28        3.82      2.97 o
  -1   2  14        1.07       -3.40      6.29 o
   0   2  14        7.08        4.62      2.93 o
   1   2  14       28.47       38.15     11.11 o
  -8   3  14        0.69        3.79     11.66 o
  -7   3  14        5.96       17.01     14.76 o
  -6   3  14        0.03        3.57      8.18 o
  -5   3  14       32.01       35.46     11.24 o
  -4   3  14        2.26        5.54      5.47 o
  -3   3  14        2.74       -0.84      4.22 o
  -2   3  14        1.23       -4.07      4.07 o
  -1   3  14        6.34        2.01      2.41 o
   0   3  14        0.53        4.29      5.73 o
  -7   4  14        4.22       12.93      6.35 o
  -6   4  14       22.26       24.66      7.59 o
  -5   4  14       16.11       21.02      6.22 o
  -4   4  14        0.66       -0.16      5.70 o
  -3   4  14       12.00       12.69      4.52 o
  -2   4  14        9.80       -2.28      8.53 o
  -1   4  14        0.06        1.98      3.61 o
  -4  -9  15       13.41       16.91      6.95 o
  -3  -9  15       14.70       20.62      5.43 o
  -2  -9  15       21.82       21.92      4.74 o
  -1  -9  15        0.16       -0.79      2.18 o
   0  -9  15        7.21       -0.28      2.64 o
  -6  -8  15        4.08        1.38      8.62 o
  -5  -8  15        0.36        2.65      5.23 o
  -4  -8  15        0.54       -0.49      4.08 o
  -3  -8  15        4.64       12.18      4.05 o
  -2  -8  15        6.62        6.44      3.32 o
  -1  -8  15        5.45        3.81      3.76 o
   0  -8  15       41.91       41.65      6.77 o
   1  -8  15        1.39        0.77      4.69 o
   2  -8  15        8.96        5.37      3.88 o
  -7  -7  15       16.83       22.51      6.15 o
  -6  -7  15       22.16       28.73      7.46 o
  -5  -7  15        0.64        1.06      2.66 o
  -4  -7  15        0.95        1.34      3.89 o
  -3  -7  15        0.23        2.56      2.79 o
  -2  -7  15        4.92        6.92      3.08 o
  -1  -7  15        0.02        0.96      3.40 o
   0  -7  15       12.68       18.40      5.06 o
   1  -7  15        0.66        2.52      5.57 o
   2  -7  15        4.95        6.05      3.12 o
  -7  -6  15        1.36        2.31      4.66 o
  -6  -6  15        3.41       -1.64      3.20 o
  -5  -6  15        0.07        2.12      3.67 o
  -4  -6  15        6.83       12.22      5.58 o
  -3  -6  15        0.00        3.06      2.95 o
  -2  -6  15        1.86        3.85      3.58 o
  -1  -6  15       98.45      106.13     10.35 o
   0  -6  15       25.34       24.27      5.34 o
   1  -6  15        2.20       -1.98      3.05 o
   2  -6  15        0.03        2.31      3.58 o
   3  -6  15        9.01       11.81      5.26 o
  -8  -5  15        1.50       -0.09      5.43 o
  -7  -5  15       16.82       16.61      9.18 o
  -6  -5  15        0.87        0.78      2.87 o
  -5  -5  15        1.12        5.90      2.64 o
  -4  -5  15        0.01        1.13      8.27 o
  -3  -5  15        9.89       10.26      2.89 o
  -2  -5  15        0.61       -0.01      2.90 o
  -1  -5  15       20.99       35.30      6.51 o
   0  -5  15       11.03       12.21      3.95 o
   1  -5  15        0.37        4.86      3.06 o
   2  -5  15        5.31        5.23     12.40 o
   3  -5  15        2.84       10.18     11.91 o
  -8  -4  15       13.85       12.03      4.98 o
  -7  -4  15       14.05       16.49      6.39 o
  -6  -4  15        6.25       12.32      5.29 o
  -5  -4  15        1.54        1.30      2.82 o
  -4  -4  15       39.39       37.59      8.27 o
  -3  -4  15        7.07        5.44      3.45 o
  -2  -4  15       17.19       21.65      6.09 o
  -1  -4  15        3.02       12.76      4.86 o
   0  -4  15        3.19        5.97      6.02 o
   1  -4  15        0.98       -4.00      4.00 o
   2  -4  15        4.44        7.31      3.91 o
   3  -4  15        0.31        0.60      3.35 o
  -9  -3  15        0.81       -1.75      4.66 o
  -8  -3  15       10.39       15.44      5.43 o
  -7  -3  15        6.40        6.54      5.29 o
  -6  -3  15        6.27        6.76      2.99 o
  -5  -3  15        3.47        2.32      8.83 o
  -4  -3  15       75.87       85.39     12.03 o
  -3  -3  15        2.38        0.09      5.61 o
  -2  -3  15        0.36        1.09      4.49 o
  -1  -3  15        8.37       11.10      5.83 o
   0  -3  15        0.76        0.37      2.97 o
   1  -3  15        1.83        4.69      4.37 o
   2  -3  15        0.43        0.06      2.91 o
   3  -3  15        2.26        5.16      4.08 o
  -9  -2  15        3.51        9.18      4.99 o
  -8  -2  15        0.06        5.92      3.27 o
  -7  -2  15        0.54        1.74      2.87 o
  -6  -2  15       23.92       35.57      5.82 o
  -5  -2  15       31.11       27.23     10.69 o
  -4  -2  15       22.42       24.67      8.41 o
  -3  -2  15       24.01       24.01      5.79 o
  -2  -2  15        0.01        3.12      4.20 o
  -1  -2  15       15.65       13.97      5.96 o
   0  -2  15        7.54        7.60      6.01 o
   1  -2  15        0.02       -0.80      2.74 o
   2  -2  15        6.39        5.98      3.21 o
  -9  -1  15       34.73       39.38      8.13 o
  -8  -1  15       20.02       19.71      4.98 o
  -7  -1  15       23.68       19.09      4.37 o
  -6  -1  15        0.05       -0.01      3.46 o
  -5  -1  15        3.72        5.06      5.69 o
  -4  -1  15        4.89        7.08      5.05 o
  -3  -1  15        3.24        0.87      2.53 o
  -2  -1  15        4.89        5.91      2.46 o
  -1  -1  15        0.07        3.15      4.69 o
   0  -1  15        0.13        5.48      4.96 o
   1  -1  15        1.79        4.47      2.91 o
   2  -1  15       41.69       50.54      9.93 o
  -9   0  15        7.02        8.17      4.41 o
  -8   0  15        1.20        6.21      2.47 o
  -7   0  15        0.63       -1.48      3.02 o
  -6   0  15       18.78       16.50      4.79 o
  -5   0  15        0.08       -1.00      2.52 o
  -4   0  15        3.22        6.84      4.06 o
  -3   0  15        1.81        1.05      2.69 o
  -2   0  15       11.07        8.88      4.68 o
  -1   0  15       34.53       35.42      7.03 o
   0   0  15        0.24        2.00      6.39 o
   1   0  15        1.82        4.45      2.79 o
  -8   1  15        1.54        0.24      2.67 o
  -7   1  15        0.00       -1.42      2.53 o
  -6   1  15        6.26        4.30      3.28 o
  -5   1  15        2.73        8.93      5.03 o
  -4   1  15        2.92        3.47     12.89 o
  -3   1  15        9.06       11.57      3.93 o
  -2   1  15        3.38        2.81      2.70 o
  -1   1  15       16.32       13.08      4.31 o
   0   1  15       21.09       21.10      5.16 o
   1   1  15        4.57        9.06      5.22 o
  -7   2  15        0.17       15.41     12.88 o
  -6   2  15        0.21        6.85      6.95 o
  -5   2  15        1.83        9.48      8.62 o
  -4   2  15        2.29       10.37      7.49 o
  -3   2  15        1.91        0.97      2.81 o
  -2   2  15       29.21       29.55      7.40 o
  -1   2  15       17.60        8.66      4.23 o
   0   2  15       27.04       34.43      7.54 o
  -6   3  15        5.87       11.28      4.91 o
  -5   3  15        7.20       15.62      9.53 o
  -4   3  15       12.59        2.28      3.46 o
  -3   3  15        0.14       -6.06      6.06 o
  -2   3  15       18.69       15.74      4.87 o
  -4  -8  16        0.04       15.25     11.45 o
  -3  -8  16        3.79       -0.51      7.27 o
  -2  -8  16       34.37       37.90     11.49 o
  -1  -8  16        6.15       11.13      4.78 o
  -5  -7  16        0.88        3.34      3.53 o
  -4  -7  16        1.69        1.31      3.08 o
  -3  -7  16        1.58       -0.90      3.26 o
  -2  -7  16       24.79       30.22      6.10 o
  -1  -7  16        0.00        4.96      4.77 o
   0  -7  16        6.23       14.53      4.81 o
  -6  -6  16        0.14        6.52      7.21 o
  -5  -6  16        2.83        4.99      3.76 o
  -4  -6  16        8.13       13.75      5.97 o
  -3  -6  16       11.30       15.06      4.62 o
  -2  -6  16        7.16        5.55      4.63 o
  -1  -6  16        0.42        1.65      3.28 o
   0  -6  16        0.18        4.18      3.09 o
   1  -6  16        0.36        2.84      3.45 o
  -7  -5  16       10.64       16.10      6.25 o
  -6  -5  16        2.56        5.72      4.22 o
  -5  -5  16        0.22        4.72      3.97 o
  -4  -5  16        1.58        1.43      4.43 o
  -3  -5  16       34.62       31.49      5.84 o
  -2  -5  16        0.20        7.40      4.16 o
  -1  -5  16       18.60       32.54      6.67 o
   0  -5  16        3.11        2.45      6.76 o
   1  -5  16        2.21       10.50     11.63 o
  -7  -4  16       13.21       16.13      5.73 o
  -6  -4  16        1.19        3.72      7.54 o
  -5  -4  16       12.29        9.22      5.54 o
  -4  -4  16        5.89        4.28      9.19 o
  -3  -4  16       19.61       20.07      4.85 o
  -2  -4  16       12.43       21.74     12.33 o
  -1  -4  16        0.01        6.96      5.97 o
   0  -4  16        0.52       -2.24      3.84 o
   1  -4  16        6.39        7.55      6.74 o
  -8  -3  16       15.50       12.09      5.11 o
  -7  -3  16        0.02        4.38      5.02 o
  -6  -3  16        1.12        1.09      2.75 o
  -5  -3  16       20.19       28.15      7.58 o
  -4  -3  16        0.00        2.47      7.20 o
  -3  -3  16        0.54        2.01      2.57 o
  -2  -3  16       58.32       61.16     14.51 o
  -1  -3  16        0.06       -4.23      4.23 o
   0  -3  16        4.15        1.94      5.48 o
   1  -3  16        3.87        5.45      5.49 o
  -8  -2  16       11.27       20.82      6.60 o
  -7  -2  16       30.65       29.22      5.83 o
  -6  -2  16        1.39        5.62      4.62 o
  -5  -2  16        5.25        8.33      6.18 o
  -4  -2  16        3.96        5.06      2.83 o
  -3  -2  16        1.38        0.21      2.97 o
  -2  -2  16       49.86       48.03     12.38 o
  -1  -2  16       13.34        9.88     10.52 o
   0  -2  16       16.92       12.45      7.33 o
   1  -2  16        6.67       17.65      9.12 o
  -8  -1  16       21.20       24.41      5.53 o
  -7  -1  16        0.01        2.03      2.70 o
  -6  -1  16        1.08       -1.24      3.25 o
  -5  -1  16        0.70       -2.15      4.41 o
  -4  -1  16        2.03        5.39      5.42 o
  -3  -1  16       15.39       14.25      4.87 o
  -2  -1  16        2.68        5.95      2.67 o
  -1  -1  16        0.01       -0.54      2.71 o
   0  -1  16       10.90       11.16      7.06 o
  -7   0  16        1.00        0.89      5.96 o
  -6   0  16        0.28       -4.36      5.92 o
  -5   0  16        0.00       -0.84      2.64 o
  -4   0  16        0.27       11.46      6.66 o
  -3   0  16        3.49        2.70      3.01 o
  -2   0  16       11.30       12.48      3.75 o
  -1   0  16        0.38       -2.88      3.25 o
   0   0  16        2.55       10.25      7.46 o
  -6   1  16        8.25        7.44      3.52 o
  -5   1  16        0.46       13.65      9.26 o
  -4   1  16        3.44       16.04      9.45 o
  -3   1  16        0.16        4.24      3.98 o
  -2   1  16        0.26       -0.36      4.11 o
  -4   2  16       10.67       13.17      8.47 o
  -4  -6  17        3.43       14.18      6.07 o
  -3  -6  17        0.04        8.30      5.00 o
  -2  -6  17        6.27       10.01      4.30 o
  -5  -5  17        0.06       10.84      6.24 o
  -4  -5  17       28.49       33.63      8.44 o
  -3  -5  17        5.80        5.04      3.49 o
  -2  -5  17       31.18       47.98     15.45 o
  -1  -5  17        0.89        7.43      4.98 o
  -6  -4  17       12.81       21.69      7.58 o
  -5  -4  17        4.44       12.13      6.31 o
  -4  -4  17       29.66       38.86      9.02 o
  -3  -4  17       25.03       37.90      7.22 o
  -2  -4  17        6.27       16.78      9.61 o
  -1  -4  17        0.90        1.28      3.38 o
  -6  -3  17       30.27       32.33      8.53 o
  -5  -3  17        1.54        2.13      3.06 o
  -4  -3  17        1.92        1.75     15.99 o
  -3  -3  17       62.89       58.36     10.10 o
  -2  -3  17        2.47       -0.89      3.80 o
  -1  -3  17        0.03        4.50      6.25 o
  -6  -2  17        0.13        7.29      6.17 o
  -5  -2  17        0.41        8.17     11.44 o
  -4  -2  17        1.58       -0.93      4.07 o
  -3  -2  17       23.20       19.04      6.90 o
  -2  -2  17        5.63        0.10      2.64 o
  -5  -1  17        0.05       -3.49      4.26 o
  -4  -1  17        8.50       11.64      7.17 o
  -3  -1  17        1.56        7.18      9.26 o
  -2  -1  17        4.57        7.26      3.03 o
 
